# Supplementary material for: 4-[(3-Meth­oxy­anilino)methyl­idene]-2-phenyl-1,3-oxazol-5(4H)-one
Source: Acta Crystallogr Sect E Struct Rep Online. 2012 Mar 10;68(Pt 4):o1008. doi: 10.1107/S1600536812008276 (PMC3343974; doi:10.1107/S1600536812008276)
Supplement: Supplementary file 1 [file e-68-o1008-sup1.cif]

##############################################################################
#                                                                            #
# This CIF contains the data in a paper accepted for publication in          #
# Acta Crystallographica Section E. It conforms to the requirements of       #
# Notes for Authors for Acta Crystallographica Section E, and has been       #
# peer reviewed under the auspices of the IUCr Commission on Journals.       #
#                                                                            #
# Full details of the Crystallographic Information File format               #
# are given in the paper "The Crystallographic Information File (CIF):       #
# a New Standard Archive File for Crystallography" by S. R. Hall, F. H.      #
# Allen and I. D. Brown [Acta Cryst. (1991), A47, 655-685].                  #
#                                                                            #
# The current version of the core CIF dictionary is obtainable from          #
# ftp://ftp.iucr.org/pub/cif_core.dic.                                       #
#                                                                            #
# Software is freely available for graphical display of the structure(s)     #
# in this CIF. For information consult the CIF software page                 #
# http://www.iucr.org/resources/cif/software.                                #
#                                                                            #
# This file may be used for bona fide research purposes within the           #
# scientific community so long as proper attribution is given to the journal # 
# article from which it was obtained.                                        #
#                                                                            #
##############################################################################
data_global
_audit_creation_method     'SHELXL-97'
_journal_date_recd_electronic     2012-02-01
_journal_date_accepted     2012-02-24
_journal_name_full     'Acta Crystallographica, Section E'
_journal_year     2012
_journal_volume     68
_journal_issue      4
_journal_page_first     o1008
_journal_page_last     o1008
_journal_paper_category     QO
_journal_paper_doi     10.1107/S1600536812008276
_journal_coeditor_code     XU5464
_publ_contact_author_name     'Xian-Xian Liu'
_publ_contact_author_address
;
Department of Chemistry
Guilin Normal College
Xinyi Road 21
Guilin 541001
People's Republic of China
;
_publ_contact_author_email     'lizhangdong2005@163.com'
_publ_contact_author_fax     '86-773-2148118'
_publ_contact_author_phone     '86-773-2148118'
_publ_section_title
;
4-[(3-Methoxyanilino)methylidene]-2-phenyl-1,3-oxazol-5(4<i>H</i>)-one
;
loop_
    _publ_author_name
    _publ_author_footnote
    _publ_author_address
    'Huang, Wan-Yun' .
;
Department of Chemistry
Guilin Normal College
Xinyi Road 21
Guilin 541001
People's Republic of China
;
    'Zhang, Ye' .
;
Department of Chemistry
Guilin Normal College
Xinyi Road 21
Guilin 541001
People's Republic of China
;
    'Hu, Kun' .
;
College of Chemistry and Chemical Engineering
Guangxi Normal University
Yucai Road 15
Guilin 541004
People's Republic of China
;
    'Lin, Qing-Mei' .
;
College of Chemistry and Chemical Engineering
Guangxi Normal University
Yucai Road 15
Guilin 541004
People's Republic of China
;
    'Liu, Xian-Xian' .
;
Department of Chemistry
Guilin Normal College
Xinyi Road 21
Guilin 541001
People's Republic of China
;
data_I
_audit_creation_method     SHELXL-97
_chemical_name_systematic
;
4-[(3-Methoxyanilino)methylidene]-2-phenyl-1,3-oxazol-5(4<i>H</i>)-one
;
_chemical_name_common     ?
_chemical_formula_moiety     'C17 H14 N2 O3'
_chemical_formula_sum     'C17 H14 N2 O3'
_chemical_formula_iupac     'C17 H14 N2 O3'
_chemical_formula_weight     294.30
_chemical_melting_point     ?
_symmetry_cell_setting     triclinic
_symmetry_space_group_name_H-M     'P -1'
_symmetry_space_group_name_Hall     '-P 1'
loop_
    _symmetry_equiv_pos_as_xyz
    'x, y, z'
    '-x, -y, -z'
_cell_length_a     6.6085(5)
_cell_length_b     7.1887(5)
_cell_length_c     15.3659(10)
_cell_angle_alpha     98.629(5)
_cell_angle_beta     94.096(5)
_cell_angle_gamma     108.715(6)
_cell_volume     677.96(8)
_cell_formula_units_Z     2
_cell_measurement_reflns_used     2524
_cell_measurement_theta_min     3.0372
_cell_measurement_theta_max     28.7410
_cell_measurement_temperature     150(2)
_exptl_crystal_description     block
_exptl_crystal_colour     green
_exptl_crystal_size_max     0.25
_exptl_crystal_size_mid     0.20
_exptl_crystal_size_min     0.15
_exptl_crystal_density_diffrn     1.442
_exptl_crystal_density_meas     ?
_exptl_crystal_density_method     'not measured'
_exptl_crystal_F_000     308
_exptl_absorpt_coefficient_mu     0.101
_exptl_absorpt_correction_type     multi-scan
_exptl_absorpt_process_details
;
(CrysAlis PRO; Agilent, 2011)
;
_exptl_absorpt_correction_T_min     0.9753
_exptl_absorpt_correction_T_max     0.9851
_exptl_special_details
;
^1^H NMR (DMSO, 500 MHz) <i>\d</i>: 10.70 (d, 1H, NH), 7.97--8.05
(m, 3H, Ar---H), 7.55--7.57(m, 3H, Ar---H), 7.25 (t, 1H, Ar---H),
7.10--7.14 (m, 2H, Ar---H), 6.67 (q, 1H, Ar---H), 3.78 (s, 3H, CH3).
^13^C NMR (DMSO, 125.77 MHz) <i>\d</i>: 167.11, 160.27, 154.44, 141.21,
135.31, 131.34, 130.28, 129.09, 126.55, 126.40, 125.82, 111.06, 109.81,
109.29, 102.70, 55.23.
;
_diffrn_ambient_temperature     150(2)
_diffrn_radiation_type     MoK\a
_diffrn_radiation_wavelength     0.71073
_diffrn_radiation_source     'fine-focus sealed tube'
_diffrn_radiation_monochromator     graphite
_diffrn_measurement_device_type
                               'Agilent SuperNova (single source at offset) Eos'
_diffrn_measurement_method     '\w scans'
_diffrn_detector_area_resol_mean     ?
_diffrn_reflns_number     5557
_diffrn_reflns_av_R_equivalents     0.0228
_diffrn_reflns_av_sigmaI/netI     0.0385
_diffrn_reflns_theta_min     3.04
_diffrn_reflns_theta_max     26.37
_diffrn_reflns_theta_full     26.37
_diffrn_measured_fraction_theta_max     0.999
_diffrn_measured_fraction_theta_full     0.999
_diffrn_reflns_limit_h_min     -8
_diffrn_reflns_limit_h_max     8
_diffrn_reflns_limit_k_min     -8
_diffrn_reflns_limit_k_max     8
_diffrn_reflns_limit_l_min     -19
_diffrn_reflns_limit_l_max     19
_diffrn_standards_number     0
_diffrn_standards_interval_count     0
_diffrn_standards_interval_time     0
_diffrn_standards_decay_%     0
_refine_special_details
;
Refinement of <i>F</i>^2^ against ALL reflections. The weighted <i>R</i>-factor
<i>wR</i> and goodness of fit <i>S</i> are based on <i>F</i>^2^, conventional
<i>R</i>-factors <i>R</i> are based on <i>F</i>, with <i>F</i> set to zero for
negative <i>F</i>^2^. The threshold expression of <i>F</i>^2^ >
\s(<i>F</i>^2^) is used only for calculating <i>R</i>-factors(gt) <i>etc</i>.
and is not relevant to the choice of reflections for refinement.
<i>R</i>-factors based on <i>F</i>^2^ are statistically about twice as large
as those based on <i>F</i>, and <i>R</i>- factors based on ALL data will be
even larger.
;
_reflns_number_total     2759
_reflns_number_gt     2317
_reflns_threshold_expression     I>2\s(I)
_refine_ls_structure_factor_coef     Fsqd
_refine_ls_matrix_type     full
_refine_ls_R_factor_all     0.0526
_refine_ls_R_factor_gt     0.0428
_refine_ls_wR_factor_gt     0.1079
_refine_ls_wR_factor_ref     0.1178
_refine_ls_goodness_of_fit_ref     1.021
_refine_ls_restrained_S_all     1.021
_refine_ls_number_reflns     2759
_refine_ls_number_parameters     204
_refine_ls_number_restraints     0
_refine_ls_hydrogen_treatment     mixed
_refine_ls_weighting_scheme     calc
_refine_ls_weighting_details
         'calc w=1/[\s^2^(Fo^2^)+(0.0600P)^2^+0.1704P] where P=(Fo^2^+2Fc^2^)/3'
_atom_sites_solution_hydrogens     geom
_atom_sites_solution_primary     direct
_atom_sites_solution_secondary     difmap
_refine_ls_shift/su_max     0.000
_refine_ls_shift/su_mean     0.000
_refine_diff_density_max     0.220
_refine_diff_density_min     -0.287
_refine_ls_extinction_method     none
_refine_ls_extinction_coef     ?
loop_
    _atom_type_symbol
    _atom_type_description
    _atom_type_scat_dispersion_real
    _atom_type_scat_dispersion_imag
    _atom_type_scat_source
    'C' 'C' 0.0033 0.0016
                         'International Tables Vol C Tables 4.2.6.8 and 6.1.1.4'
    'H' 'H' 0.0000 0.0000
                         'International Tables Vol C Tables 4.2.6.8 and 6.1.1.4'
    'N' 'N' 0.0061 0.0033
                         'International Tables Vol C Tables 4.2.6.8 and 6.1.1.4'
    'O' 'O' 0.0106 0.0060
                         'International Tables Vol C Tables 4.2.6.8 and 6.1.1.4'
_computing_data_collection
;
CrysAlis PRO (Agilent, 2011)
;
_computing_cell_refinement
;
CrysAlis PRO (Agilent, 2011)
;
_computing_data_reduction
;
CrysAlis PRO (Agilent, 2011)
;
_computing_structure_solution     'SHELXS97 (Sheldrick, 2008)'
_computing_structure_refinement     'SHELXL97 (Sheldrick, 2008)'
_computing_molecular_graphics     'DIAMOND (Brandenburg, 2006)'
_computing_publication_material     'SHELXL97 (Sheldrick, 2008)'
loop_
    _atom_site_type_symbol
    _atom_site_label
    _atom_site_fract_x
    _atom_site_fract_y
    _atom_site_fract_z
    _atom_site_U_iso_or_equiv
    _atom_site_adp_type
    _atom_site_calc_flag
    _atom_site_refinement_flags
    _atom_site_occupancy
    _atom_site_symmetry_multiplicity
    _atom_site_disorder_assembly
    _atom_site_disorder_group
    C C1 0.2537(3) 0.6133(3) 0.85604(11) 0.0242(4) Uani d . 1 1 . .
    H H1 0.3396 0.5732 0.8151 0.029 Uiso calc R 1 1 . .
    C C2 0.3478(3) 0.7213(3) 0.93963(11) 0.0311(4) Uani d . 1 1 . .
    H H2 0.4981 0.7544 0.9562 0.037 Uiso calc R 1 1 . .
    C C3 0.2225(3) 0.7811(3) 0.99922(11) 0.0318(4) Uani d . 1 1 . .
    H H3 0.2876 0.8552 1.0565 0.038 Uiso calc R 1 1 . .
    C C4 0.0043(3) 0.7337(3) 0.97570(11) 0.0297(4) Uani d . 1 1 . .
    H H4 -0.0803 0.7762 1.0165 0.036 Uiso calc R 1 1 . .
    C C5 -0.0917(3) 0.6238(3) 0.89242(11) 0.0243(4) Uani d . 1 1 . .
    H H5 -0.2425 0.5895 0.8766 0.029 Uiso calc R 1 1 . .
    C C6 0.0327(2) 0.5636(2) 0.83184(10) 0.0189(3) Uani d . 1 1 . .
    C C7 -0.0642(2) 0.4518(2) 0.74310(10) 0.0176(3) Uani d . 1 1 . .
    C C8 -0.3384(3) 0.2824(2) 0.63810(10) 0.0192(3) Uani d . 1 1 . .
    C C9 -0.1337(2) 0.3036(2) 0.60730(10) 0.0177(3) Uani d . 1 1 . .
    C C10 -0.1006(2) 0.2327(2) 0.52347(10) 0.0177(3) Uani d . 1 1 . .
    H H10 -0.2216 0.1660 0.4796 0.021 Uiso calc R 1 1 . .
    C C11 0.1565(3) 0.2043(2) 0.41664(9) 0.0179(3) Uani d . 1 1 . .
    C C12 0.3751(3) 0.2674(2) 0.40875(10) 0.0194(3) Uani d . 1 1 . .
    H H12 0.4774 0.3409 0.4588 0.023 Uiso calc R 1 1 . .
    C C13 0.4433(3) 0.2222(2) 0.32722(10) 0.0214(4) Uani d . 1 1 . .
    H H13 0.5925 0.2669 0.3213 0.026 Uiso calc R 1 1 . .
    C C14 0.2950(3) 0.1127(2) 0.25468(10) 0.0220(4) Uani d . 1 1 . .
    H H14 0.3422 0.0818 0.1991 0.026 Uiso calc R 1 1 . .
    C C15 0.0758(3) 0.0477(2) 0.26330(10) 0.0184(3) Uani d . 1 1 . .
    C C16 0.0038(2) 0.0943(2) 0.34428(10) 0.0184(3) Uani d . 1 1 . .
    H H16 -0.1457 0.0522 0.3499 0.022 Uiso calc R 1 1 . .
    C C17 -0.2821(3) -0.1308(3) 0.19348(11) 0.0292(4) Uani d . 1 1 . .
    H H17A -0.3122 -0.2117 0.2400 0.044 Uiso calc R 1 1 . .
    H H17B -0.3592 -0.2118 0.1364 0.044 Uiso calc R 1 1 . .
    H H17C -0.3300 -0.0154 0.2077 0.044 Uiso calc R 1 1 . .
    N N1 0.0328(2) 0.41031(19) 0.67659(8) 0.0183(3) Uani d . 1 1 . .
    N N2 0.0970(2) 0.2548(2) 0.50167(9) 0.0194(3) Uani d . 1 1 . .
    O O1 -0.52599(17) 0.20389(18) 0.60520(7) 0.0254(3) Uani d . 1 1 . .
    O O2 -0.28635(16) 0.38163(16) 0.72695(7) 0.0195(3) Uani d . 1 1 . .
    O O3 -0.05667(17) -0.06328(17) 0.18811(7) 0.0235(3) Uani d . 1 1 . .
    H H2A 0.211(3) 0.304(3) 0.5461(13) 0.036(5) Uiso d . 1 1 . .
loop_
    _atom_site_aniso_label
    _atom_site_aniso_U_11
    _atom_site_aniso_U_22
    _atom_site_aniso_U_33
    _atom_site_aniso_U_12
    _atom_site_aniso_U_13
    _atom_site_aniso_U_23
    C1 0.0235(9) 0.0242(9) 0.0223(8) 0.0044(7) 0.0045(7) 0.0031(7)
    C2 0.0262(9) 0.0315(10) 0.0271(9) 0.0013(8) -0.0029(7) 0.0013(8)
    C3 0.0432(11) 0.0260(10) 0.0179(8) 0.0048(8) -0.0032(8) -0.0026(7)
    C4 0.0415(11) 0.0292(10) 0.0195(8) 0.0148(8) 0.0068(8) 0.0006(7)
    C5 0.0278(9) 0.0256(9) 0.0211(8) 0.0117(7) 0.0037(7) 0.0033(7)
    C6 0.0229(8) 0.0160(8) 0.0172(8) 0.0054(6) 0.0026(6) 0.0043(6)
    C7 0.0183(8) 0.0166(8) 0.0189(8) 0.0063(6) 0.0037(6) 0.0046(6)
    C8 0.0226(9) 0.0213(8) 0.0153(7) 0.0096(7) 0.0034(6) 0.0030(6)
    C9 0.0182(8) 0.0186(8) 0.0167(7) 0.0066(6) 0.0029(6) 0.0034(6)
    C10 0.0190(8) 0.0176(8) 0.0174(7) 0.0074(6) 0.0016(6) 0.0031(6)
    C11 0.0244(8) 0.0161(8) 0.0161(8) 0.0098(6) 0.0053(6) 0.0038(6)
    C12 0.0200(8) 0.0185(8) 0.0188(8) 0.0061(6) 0.0022(6) 0.0018(6)
    C13 0.0199(8) 0.0222(9) 0.0233(8) 0.0076(7) 0.0070(7) 0.0047(7)
    C14 0.0247(9) 0.0258(9) 0.0178(8) 0.0106(7) 0.0086(7) 0.0035(7)
    C15 0.0225(8) 0.0172(8) 0.0163(7) 0.0075(6) 0.0022(6) 0.0034(6)
    C16 0.0176(8) 0.0200(8) 0.0201(8) 0.0085(6) 0.0056(6) 0.0052(6)
    C17 0.0196(9) 0.0384(11) 0.0251(9) 0.0087(8) 0.0001(7) -0.0043(7)
    N1 0.0184(7) 0.0196(7) 0.0170(6) 0.0064(5) 0.0037(5) 0.0028(5)
    N2 0.0170(7) 0.0246(8) 0.0156(7) 0.0073(6) 0.0025(5) 0.0001(5)
    O1 0.0177(6) 0.0362(7) 0.0209(6) 0.0083(5) 0.0005(5) 0.0030(5)
    O2 0.0157(6) 0.0264(6) 0.0151(5) 0.0068(5) 0.0031(4) -0.0003(4)
    O3 0.0217(6) 0.0296(7) 0.0158(6) 0.0059(5) 0.0027(5) -0.0002(5)
_geom_special_details
;
All e.s.d.'s (except the e.s.d. in the dihedral angle between two l.s. planes)
are estimated using the full covariance matrix. The cell e.s.d.'s are taken
into account individually in the estimation of e.s.d.'s in distances, angles
and torsion angles; correlations between e.s.d.'s in cell parameters are only
used when they are defined by crystal symmetry. An approximate (isotropic)
treatment of cell e.s.d.'s is used for estimating e.s.d.'s involving l.s.
planes.
;
loop_
    _geom_bond_atom_site_label_1
    _geom_bond_atom_site_label_2
    _geom_bond_site_symmetry_2
    _geom_bond_distance
    _geom_bond_publ_flag
    C1 C2 . 1.384(2) ?
    C1 C6 . 1.395(2) ?
    C1 H1 . 0.9500 ?
    C2 C3 . 1.388(3) ?
    C2 H2 . 0.9500 ?
    C3 C4 . 1.378(3) ?
    C3 H3 . 0.9500 ?
    C4 C5 . 1.387(2) ?
    C4 H4 . 0.9500 ?
    C5 C6 . 1.396(2) ?
    C5 H5 . 0.9500 ?
    C6 C7 . 1.460(2) ?
    C7 N1 . 1.2917(19) ?
    C7 O2 . 1.3810(18) ?
    C8 O1 . 1.2191(19) ?
    C8 O2 . 1.4051(18) ?
    C8 C9 . 1.435(2) ?
    C9 C10 . 1.372(2) ?
    C9 N1 . 1.407(2) ?
    C10 N2 . 1.337(2) ?
    C10 H10 . 0.9500 ?
    C11 C12 . 1.389(2) ?
    C11 C16 . 1.394(2) ?
    C11 N2 . 1.4201(19) ?
    C12 C13 . 1.389(2) ?
    C12 H12 . 0.9500 ?
    C13 C14 . 1.381(2) ?
    C13 H13 . 0.9500 ?
    C14 C15 . 1.395(2) ?
    C14 H14 . 0.9500 ?
    C15 O3 . 1.3670(19) ?
    C15 C16 . 1.396(2) ?
    C16 H16 . 0.9500 ?
    C17 O3 . 1.4237(19) ?
    C17 H17A . 0.9800 ?
    C17 H17B . 0.9800 ?
    C17 H17C . 0.9800 ?
    N2 H2A . 0.92(2) ?
loop_
    _geom_angle_atom_site_label_1
    _geom_angle_atom_site_label_2
    _geom_angle_atom_site_label_3
    _geom_angle_site_symmetry_1
    _geom_angle_site_symmetry_3
    _geom_angle
    _geom_angle_publ_flag
    C2 C1 C6 . . 120.00(16) ?
    C2 C1 H1 . . 120.0 ?
    C6 C1 H1 . . 120.0 ?
    C1 C2 C3 . . 120.03(17) ?
    C1 C2 H2 . . 120.0 ?
    C3 C2 H2 . . 120.0 ?
    C4 C3 C2 . . 120.38(16) ?
    C4 C3 H3 . . 119.8 ?
    C2 C3 H3 . . 119.8 ?
    C3 C4 C5 . . 120.01(16) ?
    C3 C4 H4 . . 120.0 ?
    C5 C4 H4 . . 120.0 ?
    C4 C5 C6 . . 120.10(16) ?
    C4 C5 H5 . . 119.9 ?
    C6 C5 H5 . . 119.9 ?
    C1 C6 C5 . . 119.48(15) ?
    C1 C6 C7 . . 119.49(14) ?
    C5 C6 C7 . . 121.03(15) ?
    N1 C7 O2 . . 115.14(13) ?
    N1 C7 C6 . . 127.89(14) ?
    O2 C7 C6 . . 116.97(13) ?
    O1 C8 O2 . . 120.54(14) ?
    O1 C8 C9 . . 135.12(15) ?
    O2 C8 C9 . . 104.33(13) ?
    C10 C9 N1 . . 124.09(14) ?
    C10 C9 C8 . . 126.24(15) ?
    N1 C9 C8 . . 109.67(13) ?
    N2 C10 C9 . . 121.89(15) ?
    N2 C10 H10 . . 119.1 ?
    C9 C10 H10 . . 119.1 ?
    C12 C11 C16 . . 121.14(14) ?
    C12 C11 N2 . . 116.95(14) ?
    C16 C11 N2 . . 121.90(14) ?
    C13 C12 C11 . . 119.60(15) ?
    C13 C12 H12 . . 120.2 ?
    C11 C12 H12 . . 120.2 ?
    C14 C13 C12 . . 120.30(15) ?
    C14 C13 H13 . . 119.8 ?
    C12 C13 H13 . . 119.8 ?
    C13 C14 C15 . . 119.82(14) ?
    C13 C14 H14 . . 120.1 ?
    C15 C14 H14 . . 120.1 ?
    O3 C15 C14 . . 115.12(13) ?
    O3 C15 C16 . . 124.11(14) ?
    C14 C15 C16 . . 120.77(15) ?
    C11 C16 C15 . . 118.35(14) ?
    C11 C16 H16 . . 120.8 ?
    C15 C16 H16 . . 120.8 ?
    O3 C17 H17A . . 109.5 ?
    O3 C17 H17B . . 109.5 ?
    H17A C17 H17B . . 109.5 ?
    O3 C17 H17C . . 109.5 ?
    H17A C17 H17C . . 109.5 ?
    H17B C17 H17C . . 109.5 ?
    C7 N1 C9 . . 104.91(13) ?
    C10 N2 C11 . . 128.04(14) ?
    C10 N2 H2A . . 118.3(12) ?
    C11 N2 H2A . . 113.6(13) ?
    C7 O2 C8 . . 105.95(11) ?
    C15 O3 C17 . . 117.09(12) ?
loop_
    _geom_torsion_atom_site_label_1
    _geom_torsion_atom_site_label_2
    _geom_torsion_atom_site_label_3
    _geom_torsion_atom_site_label_4
    _geom_torsion_site_symmetry_1
    _geom_torsion_site_symmetry_2
    _geom_torsion_site_symmetry_3
    _geom_torsion_site_symmetry_4
    _geom_torsion
    _geom_torsion_publ_flag
    C6 C1 C2 C3 . . . . -0.4(3) ?
    C1 C2 C3 C4 . . . . 0.0(3) ?
    C2 C3 C4 C5 . . . . 0.6(3) ?
    C3 C4 C5 C6 . . . . -0.9(3) ?
    C2 C1 C6 C5 . . . . 0.1(2) ?
    C2 C1 C6 C7 . . . . 179.27(15) ?
    C4 C5 C6 C1 . . . . 0.5(2) ?
    C4 C5 C6 C7 . . . . -178.59(14) ?
    C1 C6 C7 N1 . . . . -9.5(2) ?
    C5 C6 C7 N1 . . . . 169.59(15) ?
    C1 C6 C7 O2 . . . . 170.88(13) ?
    C5 C6 C7 O2 . . . . -10.0(2) ?
    O1 C8 C9 C10 . . . . 0.7(3) ?
    O2 C8 C9 C10 . . . . -179.20(14) ?
    O1 C8 C9 N1 . . . . -179.47(17) ?
    O2 C8 C9 N1 . . . . 0.59(16) ?
    N1 C9 C10 N2 . . . . 2.3(2) ?
    C8 C9 C10 N2 . . . . -177.99(14) ?
    C16 C11 C12 C13 . . . . 0.7(2) ?
    N2 C11 C12 C13 . . . . 179.92(14) ?
    C11 C12 C13 C14 . . . . -1.0(2) ?
    C12 C13 C14 C15 . . . . 0.2(2) ?
    C13 C14 C15 O3 . . . . -178.56(13) ?
    C13 C14 C15 C16 . . . . 0.9(2) ?
    C12 C11 C16 C15 . . . . 0.4(2) ?
    N2 C11 C16 C15 . . . . -178.82(13) ?
    O3 C15 C16 C11 . . . . 178.24(13) ?
    C14 C15 C16 C11 . . . . -1.2(2) ?
    O2 C7 N1 C9 . . . . 0.53(17) ?
    C6 C7 N1 C9 . . . . -179.07(14) ?
    C10 C9 N1 C7 . . . . 179.11(14) ?
    C8 C9 N1 C7 . . . . -0.69(16) ?
    C9 C10 N2 C11 . . . . -174.39(14) ?
    C12 C11 N2 C10 . . . . 171.24(15) ?
    C16 C11 N2 C10 . . . . -9.5(2) ?
    N1 C7 O2 C8 . . . . -0.17(17) ?
    C6 C7 O2 C8 . . . . 179.48(12) ?
    O1 C8 O2 C7 . . . . 179.78(14) ?
    C9 C8 O2 C7 . . . . -0.27(15) ?
    C14 C15 O3 C17 . . . . -179.23(14) ?
    C16 C15 O3 C17 . . . . 1.3(2) ?
loop_
    _geom_hbond_atom_site_label_D
    _geom_hbond_atom_site_label_H
    _geom_hbond_atom_site_label_A
    _geom_hbond_site_symmetry_A
    _geom_hbond_distance_DH
    _geom_hbond_distance_HA
    _geom_hbond_distance_DA
    _geom_hbond_angle_DHA
    N2 H2A O1 1_655 0.92(2) 2.26(2) 3.0110(18) 138.1(17)
