# Supplementary material for: 4-[(3-Meth­oxy­anilino)methyl­idene]-2-phenyl-1,3-oxazol-5(4H)-one
Source: Acta Crystallogr Sect E Struct Rep Online. 2012 Mar 10;68(Pt 4):o1008. doi: 10.1107/S1600536812008276 (PMC3343974; doi:10.1107/S1600536812008276)
Supplement: Supplementary file 2 [file e-68-o1008-Isup2.hkl]

# 
# h,k,l, Fc-squared, Fo-squared, sigma(Fo-squared) and status flag 
# 
data_I
_shelx_title ' AA in P-1' 
_shelx_refln_list_code          4 
_shelx_F_calc_maximum      150.81 
_exptl_crystal_F_000       308.00 
_reflns_d_resolution_high  0.8000 
 
loop_ 
 _symmetry_equiv_pos_as_xyz 
 'x, y, z' 
 '-x, -y, -z' 
 
_cell_length_a     6.6085 
_cell_length_b     7.1887 
_cell_length_c    15.3659 
_cell_angle_alpha  98.629 
_cell_angle_beta   94.096 
_cell_angle_gamma 108.715 
 
_shelx_F_squared_multiplier     1.000 
 
loop_ 
 _refln_index_h 
 _refln_index_k 
 _refln_index_l 
 _refln_F_squared_calc 
 _refln_F_squared_meas 
 _refln_F_squared_sigma 
 _refln_observed_status 
   1   0   0     3725.49     3325.26     21.76 o 
   2   0   0      556.17      575.74      4.61 o 
   3   0   0      872.27      969.91      7.05 o 
   4   0   0       65.26       79.16      6.05 o 
   5   0   0      279.31      275.78      6.93 o 
   6   0   0        8.56        5.86      2.54 o 
   7   0   0        0.15        2.49      1.87 o 
  -8   1   0        0.64       -0.04      1.06 o 
  -7   1   0       18.15       22.02      4.82 o 
  -6   1   0        3.47        2.94      0.97 o 
  -5   1   0       75.03       70.78      4.20 o 
  -4   1   0       42.51       45.72      2.61 o 
  -3   1   0      442.47      458.82      8.77 o 
  -2   1   0       45.74       39.11      1.23 o 
  -1   1   0      198.33      181.87      1.93 o 
   0   1   0       16.41       16.65      0.68 o 
   1   1   0        7.17        9.79      0.69 o 
   2   1   0        0.77        0.57      0.30 o 
   3   1   0      731.96      782.86      7.66 o 
   4   1   0       17.35       14.87      1.30 o 
   5   1   0       83.36       87.46      5.86 o 
   6   1   0       18.71       18.09      4.01 o 
   7   1   0        5.68        7.92      3.04 o 
  -8   2   0        0.83        0.50      1.52 o 
  -7   2   0       15.55       13.53      3.60 o 
  -6   2   0      255.57      247.73      9.15 o 
  -5   2   0      148.79      154.33      5.05 o 
  -4   2   0     1031.64     1097.78     16.13 o 
  -3   2   0      182.60      187.87      5.60 o 
  -2   2   0       22.81       19.58      1.41 o 
  -1   2   0     6633.14     6142.61     20.41 o 
   0   2   0     2992.49     2802.95     14.00 o 
   1   2   0       81.60       78.09      2.98 o 
   2   2   0      232.26      251.22      4.22 o 
   3   2   0      336.28      337.93      5.23 o 
   4   2   0        0.81        0.60      0.36 o 
   5   2   0       12.68        8.39      3.41 o 
   6   2   0        6.42        9.42      3.12 o 
  -8   3   0        0.98        0.91      1.21 o 
  -7   3   0        1.53        2.67      1.11 o 
  -6   3   0       12.62       13.63      2.06 o 
  -5   3   0       23.09       22.30      1.98 o 
  -4   3   0       43.05       48.21      2.85 o 
  -3   3   0      227.97      226.89      5.93 o 
  -2   3   0       39.18       39.26      2.40 o 
  -1   3   0      249.05      246.42      7.23 o 
   0   3   0        6.54        7.02      0.71 o 
   1   3   0       13.06       13.51      1.05 o 
   2   3   0      126.50      136.83      4.73 o 
   3   3   0       31.63       30.28      2.36 o 
   4   3   0      327.00      327.28     15.72 o 
   5   3   0        0.55        1.73      1.34 o 
   6   3   0       20.71       23.14      5.13 o 
  -8   4   0        1.18        2.25      1.03 o 
  -7   4   0      248.18      217.15     25.17 o 
  -6   4   0      173.53      179.87      6.43 o 
  -5   4   0      326.18      345.92      8.90 o 
  -4   4   0       12.57       13.98      1.81 o 
  -3   4   0       99.80       85.80      4.13 o 
  -2   4   0      922.99      907.94     34.06 o 
  -1   4   0        0.80        2.85      1.25 o 
   0   4   0       82.56       89.59      3.36 o 
   1   4   0       12.97       13.37      1.44 o 
   2   4   0       14.93       14.04      1.67 o 
   3   4   0       79.68       78.00      4.36 o 
   4   4   0      574.20      578.74     14.57 o 
   5   4   0       45.55       44.47      7.23 o 
  -7   5   0        8.07        5.69      1.30 o 
  -6   5   0       57.09       54.76      3.98 o 
  -5   5   0        0.00       -0.27      0.65 o 
  -4   5   0       45.15       41.81      3.96 o 
  -3   5   0       93.95       96.25      5.96 o 
  -2   5   0        5.36        4.18      1.49 o 
  -1   5   0        0.04        0.04      0.35 o 
   0   5   0       68.15       76.13      3.32 o 
   1   5   0        0.62       -0.41      1.05 o 
   2   5   0        0.94        0.61      0.69 o 
   3   5   0      163.58      164.61      8.89 o 
   4   5   0       67.28       68.69      8.84 o 
  -7   6   0      115.30      120.58      8.11 o 
  -6   6   0       34.38       34.34      4.12 o 
  -5   6   0        1.65        0.40      0.91 o 
  -4   6   0        3.71        1.23      3.13 o 
  -3   6   0      100.75      137.71      7.96 o 
  -2   6   0        1.72        1.77      1.13 o 
  -1   6   0      164.90      163.22      8.71 o 
   0   6   0      637.73      698.91     27.01 o 
   1   6   0      121.49      121.03     11.37 o 
   2   6   0      230.36      215.00     12.47 o 
   3   6   0      634.34      622.10     19.04 o 
  -6   7   0       15.63       17.82      4.95 o 
  -5   7   0       15.13       17.72      3.16 o 
  -4   7   0       30.79       33.35      5.61 o 
  -3   7   0       38.99       36.08      4.40 o 
  -2   7   0       12.29       14.24      2.84 o 
  -1   7   0        0.15        1.30      1.95 o 
   0   7   0        2.55       26.32      5.76 o 
   1   7   0        0.00        0.56      1.02 o 
   2   7   0        0.12        0.81      1.18 o 
  -5   8   0        0.10       -0.06      0.51 o 
  -4   8   0       26.59       35.15      8.13 o 
  -3   8   0       59.08       64.70      6.44 o 
  -2   8   0        1.82        1.00      0.88 o 
  -1   8   0       58.55       48.94      8.59 o 
   0   8   0        1.48        8.32      3.53 o 
  -1  -8   1        0.43        1.52      1.64 o 
   0  -8   1        3.80        6.17      3.04 o 
   1  -8   1        0.01        2.64      2.00 o 
   2  -8   1        4.28        4.65      1.86 o 
   3  -8   1       86.35       85.03      7.28 o 
   4  -8   1       73.07       76.93      6.95 o 
   5  -8   1       20.76       17.25      3.25 o 
  -2  -7   1        6.27        4.82      2.47 o 
  -1  -7   1        9.44        7.55      3.04 o 
   0  -7   1        5.31        5.51      2.64 o 
   1  -7   1       14.47       14.77      2.78 o 
   2  -7   1       12.54       17.31      5.07 o 
   3  -7   1        0.12        1.08      0.79 o 
   4  -7   1       15.53       15.30      2.83 o 
   5  -7   1        8.53        8.51      4.79 o 
   6  -7   1       22.13       22.82      3.52 o 
  -3  -6   1       45.68       53.98      5.50 o 
  -2  -6   1       46.44       46.37      4.90 o 
  -1  -6   1       40.89       34.57      5.97 o 
   0  -6   1       21.10       22.37      4.74 o 
   1  -6   1        9.42        6.47      1.99 o 
   2  -6   1       28.48       32.90      5.37 o 
   3  -6   1       11.92       11.79      2.54 o 
   4  -6   1       54.86       59.77      5.12 o 
   5  -6   1       80.17       76.47      5.91 o 
   6  -6   1       92.75       87.11      6.45 o 
   7  -6   1      104.72      105.52      6.96 o 
  -4  -5   1        1.29       -0.64      1.95 o 
  -3  -5   1       25.37       29.31      3.72 o 
  -2  -5   1       46.45       44.86      4.33 o 
  -1  -5   1        6.16        5.46      1.55 o 
   0  -5   1        5.97        5.82      2.31 o 
   1  -5   1       52.59       50.54      4.68 o 
   2  -5   1      176.45      163.88      7.58 o 
   3  -5   1        1.12        0.85      0.86 o 
   4  -5   1        0.83        2.15      1.09 o 
   5  -5   1        7.30        8.15      1.77 o 
   6  -5   1        0.08       -0.37      1.67 o 
   7  -5   1       60.05       62.55      4.79 o 
  -5  -4   1       27.87       31.66      5.86 o 
  -4  -4   1      152.21      159.60     12.10 o 
  -3  -4   1      158.25      158.22      4.15 o 
  -2  -4   1        1.73        1.33      0.64 o 
  -1  -4   1       43.14       43.03      2.33 o 
   0  -4   1       92.45       92.34      5.13 o 
   1  -4   1       67.90       69.77      2.19 o 
   2  -4   1      122.19      124.85      5.24 o 
   3  -4   1      111.91      113.14      5.56 o 
   4  -4   1      363.00      381.38      8.85 o 
   5  -4   1      119.13      116.49      5.06 o 
   6  -4   1        0.01       -0.76      0.76 o 
   7  -4   1       42.21       34.41      7.80 o 
   8  -4   1        4.22        2.89      1.21 o 
  -6  -3   1        0.13       -1.89      1.89 o 
  -5  -3   1       10.86       12.56      3.45 o 
  -4  -3   1       49.68       54.26      5.75 o 
  -3  -3   1      123.91      125.05      3.35 o 
  -2  -3   1       23.42       24.76      1.94 o 
  -1  -3   1       34.54       31.74      1.47 o 
   0  -3   1        9.15        9.12      1.13 o 
   1  -3   1       67.63       63.94      2.09 o 
   2  -3   1       60.30       55.13      3.32 o 
   3  -3   1        1.37        1.04      0.50 o 
   4  -3   1       39.85       39.61      2.53 o 
   5  -3   1        5.03        5.46      1.02 o 
   6  -3   1       86.04       89.57      4.62 o 
   7  -3   1        0.52       -0.12      0.81 o 
   8  -3   1        2.59        7.86      3.01 o 
  -6  -2   1       26.37       18.11      4.18 o 
  -5  -2   1      114.40       98.52      8.65 o 
  -4  -2   1      234.33      221.02      4.80 o 
  -3  -2   1       54.49       55.33      2.73 o 
  -2  -2   1      103.13      110.24      2.86 o 
  -1  -2   1        0.01        0.00      0.20 o 
   0  -2   1     2187.90     2103.17      9.22 o 
   1  -2   1      247.98      226.57      3.27 o 
   2  -2   1        6.72        8.98      0.82 o 
   3  -2   1       11.98       13.95      2.09 o 
   4  -2   1       99.86      117.19      3.88 o 
   5  -2   1      142.15      157.58      5.56 o 
   6  -2   1       86.16       86.77      5.41 o 
   7  -2   1       42.92       52.58      7.05 o 
   8  -2   1       19.59       20.69      4.93 o 
  -7  -1   1       16.17       18.48      4.49 o 
  -6  -1   1       26.25       19.25      4.10 o 
  -5  -1   1      126.35      126.57      4.97 o 
  -4  -1   1      299.99      311.24      5.97 o 
  -3  -1   1        5.03        4.41      0.52 o 
  -2  -1   1      147.76      150.27      2.99 o 
  -1  -1   1       26.96       32.09      0.85 o 
   0  -1   1      118.10      116.60      1.62 o 
   1  -1   1      352.00      315.78      3.73 o 
   2  -1   1      203.35      179.06      2.62 o 
   3  -1   1        0.10        0.40      0.25 o 
   4  -1   1       56.97       60.42      2.97 o 
   5  -1   1       25.39       32.46      2.49 o 
   6  -1   1      100.81       99.62      8.81 o 
   7  -1   1       19.31       15.49      3.93 o 
  -7   0   1       34.60       32.68      5.90 o 
  -6   0   1      141.34      129.41     10.23 o 
  -5   0   1        4.12        2.68      0.82 o 
  -4   0   1      289.70      313.02      7.12 o 
  -3   0   1      608.16      683.37      6.46 o 
  -2   0   1      390.81      406.30      3.25 o 
  -1   0   1      964.29      955.43      4.97 o 
   1   0   1      331.50      309.70      3.32 o 
   2   0   1      338.57      350.68      2.72 o 
   3   0   1      260.01      272.36      4.91 o 
   4   0   1      143.67      150.08      3.37 o 
   5   0   1      254.91      219.14      6.03 o 
   6   0   1       36.07       32.24      5.89 o 
   7   0   1        1.13        2.76      1.87 o 
  -8   1   1        0.22       -0.85      1.46 o 
  -7   1   1        9.68       12.24      3.53 o 
  -6   1   1        1.78        3.50      1.10 o 
  -5   1   1      253.30      260.64     11.16 o 
  -4   1   1       58.19       51.14      4.20 o 
  -3   1   1        2.22        0.81      0.26 o 
  -2   1   1        0.29        0.17      0.20 o 
  -1   1   1     1001.70      900.68      6.03 o 
   0   1   1       72.96       64.32      1.25 o 
   1   1   1      519.06      475.12      5.89 o 
   2   1   1      250.29      259.60      6.65 o 
   3   1   1       45.30       40.61      1.61 o 
   4   1   1        3.85        2.24      0.56 o 
   5   1   1       25.07       21.79      3.00 o 
   6   1   1        1.50        1.18      1.43 o 
   7   1   1        0.29        3.16      2.16 o 
  -8   2   1        4.49       12.14      3.74 o 
  -7   2   1      105.78       79.91      8.54 o 
  -6   2   1       28.61       25.72      3.00 o 
  -5   2   1       18.60       17.25      2.03 o 
  -4   2   1       70.12       72.03      3.51 o 
  -3   2   1     1410.77     1463.77     21.87 o 
  -2   2   1       18.66       19.76      1.48 o 
  -1   2   1      455.34      461.61      6.74 o 
   0   2   1      309.02      291.03      4.28 o 
   1   2   1        0.57        0.90      0.38 o 
   2   2   1      186.37      197.93      6.51 o 
   3   2   1      134.25      119.72      5.83 o 
   4   2   1      321.99      328.78     15.70 o 
   5   2   1      177.85      174.81      8.87 o 
   6   2   1       90.53       88.46      7.00 o 
  -8   3   1       94.49      109.29     10.77 o 
  -7   3   1        4.35        4.49      1.53 o 
  -6   3   1       92.19       91.13      3.99 o 
  -5   3   1        0.12        0.18      0.41 o 
  -4   3   1        6.27        6.70      1.08 o 
  -3   3   1       23.57       20.80      1.85 o 
  -2   3   1       96.16       94.96      3.83 o 
  -1   3   1      416.00      379.99      9.00 o 
   0   3   1       90.38       85.31      2.98 o 
   1   3   1      297.12      293.83      7.35 o 
   2   3   1      187.20      199.79      7.15 o 
   3   3   1        9.61        9.69      0.84 o 
   4   3   1        0.71        0.57      0.65 o 
   5   3   1        2.51        2.80      2.67 o 
   6   3   1        0.75        1.29      1.46 o 
  -8   4   1        0.78       -0.71      0.94 o 
  -7   4   1      134.53      132.74      7.98 o 
  -6   4   1      194.81      187.43      6.68 o 
  -5   4   1      458.17      479.91     10.66 o 
  -4   4   1        2.18       -0.02      0.72 o 
  -3   4   1      244.61      253.07      7.29 o 
  -2   4   1       39.36       42.34      2.95 o 
  -1   4   1       78.64       76.92      4.84 o 
   0   4   1      281.41      280.32      6.06 o 
   1   4   1       37.71       43.67      2.72 o 
   2   4   1      116.43      114.24      4.92 o 
   3   4   1       12.92       10.17      1.61 o 
   4   4   1       93.30       94.82      5.36 o 
   5   4   1       19.81       19.96      4.95 o 
  -7   5   1       82.95       83.15      6.79 o 
  -6   5   1       92.28       92.00      5.38 o 
  -5   5   1        0.01       -0.29      0.62 o 
  -4   5   1       45.65       45.66      3.57 o 
  -3   5   1        9.80       10.86      1.78 o 
  -2   5   1        4.83        7.60      1.73 o 
  -1   5   1        4.03        3.55      0.78 o 
   0   5   1        9.28       11.65      1.38 o 
   1   5   1      208.48      207.84     10.33 o 
   2   5   1       24.19       21.29      3.17 o 
   3   5   1       14.21       15.98      5.17 o 
   4   5   1        0.57        2.27      1.68 o 
  -7   6   1        0.06        2.01      0.90 o 
  -6   6   1      141.59      145.94      7.28 o 
  -5   6   1        3.19        2.66      1.34 o 
  -4   6   1      172.45      176.86      9.18 o 
  -3   6   1      300.05      291.85     11.73 o 
  -2   6   1       94.60       96.99      6.84 o 
  -1   6   1       64.43       70.80      5.85 o 
   0   6   1        0.00        1.04      1.23 o 
   1   6   1        5.00        5.53      2.47 o 
   2   6   1        1.22        0.49      0.82 o 
   3   6   1        0.01       -0.12      1.53 o 
  -6   7   1       56.90       60.27      6.39 o 
  -5   7   1        7.16        8.79      2.55 o 
  -4   7   1       13.34       10.26      2.35 o 
  -3   7   1        0.64        1.42      1.02 o 
  -2   7   1       17.67       17.07      5.20 o 
  -1   7   1        0.02        1.25      1.52 o 
   0   7   1       28.42       30.02      6.26 o 
   1   7   1        3.96        5.80      2.79 o 
   2   7   1       35.80       38.40      7.34 o 
  -5   8   1       20.90       20.85      3.72 o 
  -4   8   1        7.66       11.26      2.85 o 
  -3   8   1        5.50        3.35      2.45 o 
  -2   8   1       18.52       19.39      3.59 o 
  -1   8   1        2.40        0.42      1.02 o 
   0   8   1       17.98       14.49      4.76 o 
  -1  -8   2       86.86       87.31     11.23 o 
   0  -8   2      151.47      133.05     13.66 o 
   1  -8   2      227.39      203.84     16.69 o 
   2  -8   2        0.21       -0.02      0.51 o 
   3  -8   2       11.25       11.13      2.65 o 
   4  -8   2       43.20       43.54      5.13 o 
   5  -8   2       18.37       17.02      3.19 o 
  -2  -7   2       65.98       80.23      6.95 o 
  -1  -7   2       56.00       67.21      9.04 o 
   0  -7   2        5.20        2.97      2.02 o 
   1  -7   2       11.11       18.29      4.70 o 
   2  -7   2        0.02        0.31      0.87 o 
   3  -7   2       16.41       16.14      2.88 o 
   4  -7   2        2.99        0.72      0.85 o 
   5  -7   2        0.71        0.75      1.26 o 
   6  -7   2       19.87       21.80      7.55 o 
  -4  -6   2      138.84      133.09     12.85 o 
  -3  -6   2      189.45      172.13     13.70 o 
  -2  -6   2       19.26       17.76      3.01 o 
  -1  -6   2        2.41        1.08      1.37 o 
   0  -6   2        0.03        1.31      1.41 o 
   1  -6   2       28.21       29.27      3.50 o 
   2  -6   2       13.36       12.21      2.29 o 
   3  -6   2      159.79      166.24      8.31 o 
   4  -6   2      131.82      127.71      7.43 o 
   5  -6   2       93.85       99.21      6.62 o 
   6  -6   2      243.28      247.28     14.15 o 
   7  -6   2        2.50        6.34      2.22 o 
  -4  -5   2       40.21       30.12      5.72 o 
  -3  -5   2       34.05       35.18      3.90 o 
  -2  -5   2        7.81        8.80      1.76 o 
  -1  -5   2       47.34       44.61      4.00 o 
   0  -5   2        5.86        5.92      2.35 o 
   1  -5   2       11.65       11.41      2.44 o 
   2  -5   2       16.63       15.44      2.36 o 
   3  -5   2      164.67      169.00      7.59 o 
   4  -5   2       12.94       15.56      2.37 o 
   5  -5   2       12.83       10.87      2.48 o 
   6  -5   2       13.83       11.62      2.14 o 
   7  -5   2       11.97       10.16      1.93 o 
  -5  -4   2        0.62       -1.29      1.29 o 
  -4  -4   2        1.68        1.29      1.29 o 
  -3  -4   2       15.04       14.71      1.44 o 
  -2  -4   2      261.08      265.55      9.05 o 
  -1  -4   2        0.22        0.27      0.27 o 
   0  -4   2      476.73      473.47     16.90 o 
   1  -4   2        0.50        0.24      0.67 o 
   2  -4   2     1320.98     1350.86     12.90 o 
   3  -4   2       91.21       92.68      6.49 o 
   4  -4   2      397.83      416.19     12.89 o 
   5  -4   2      415.54      436.18     11.30 o 
   6  -4   2       24.71       24.26      2.66 o 
   7  -4   2       41.92       43.96      4.52 o 
   8  -4   2        3.37        6.71      2.72 o 
  -6  -3   2        7.08        4.53      1.93 o 
  -5  -3   2       32.54       27.44      4.91 o 
  -4  -3   2        8.28        6.24      2.29 o 
  -3  -3   2      110.43      113.86      3.35 o 
  -2  -3   2      117.27      124.50      5.32 o 
  -1  -3   2       79.01       74.07      2.67 o 
   0  -3   2        0.90        0.78      0.57 o 
   1  -3   2       20.78       27.64      1.31 o 
   2  -3   2      269.91      257.24      7.18 o 
   3  -3   2       21.13       20.73      1.69 o 
   4  -3   2       56.65       50.46      2.50 o 
   5  -3   2       32.02       36.48      3.34 o 
   6  -3   2       63.51       64.23      3.98 o 
   7  -3   2        5.81        7.78      2.68 o 
   8  -3   2       25.37       37.65      6.65 o 
  -7  -2   2        0.40        0.44      0.98 o 
  -6  -2   2        0.27       -1.33      1.35 o 
  -5  -2   2        6.81        5.34      2.08 o 
  -4  -2   2      104.42      101.35      3.12 o 
  -3  -2   2      402.74      390.06     11.07 o 
  -2  -2   2      472.23      497.09      7.14 o 
  -1  -2   2      428.61      432.56      5.71 o 
   0  -2   2    19900.54    18220.38     62.56 o 
   1  -2   2    22744.90    19434.06    181.26 o 
   2  -2   2       38.19       45.76      2.00 o 
   3  -2   2      638.18      655.03      8.76 o 
   4  -2   2      368.13      398.58     10.19 o 
   5  -2   2      125.65      122.97      4.99 o 
   6  -2   2      118.52      116.97      5.38 o 
   7  -2   2       20.03       13.62      3.66 o 
   8  -2   2       17.68       25.40      5.59 o 
  -7  -1   2        7.46        5.43      2.49 o 
  -6  -1   2        4.97        1.35      0.85 o 
  -5  -1   2       52.96       53.37      3.30 o 
  -4  -1   2        6.55       10.04      1.20 o 
  -3  -1   2      195.48      219.69      4.64 o 
  -2  -1   2      235.49      227.57      3.11 o 
  -1  -1   2      345.73      327.97      2.81 o 
   0  -1   2      537.37      498.81      9.14 o 
   1  -1   2       62.08       63.22      1.35 o 
   2  -1   2      340.19      339.33      4.01 o 
   3  -1   2      158.86      166.89      3.35 o 
   4  -1   2      167.52      192.82      5.60 o 
   5  -1   2       53.35       50.97      3.04 o 
   6  -1   2       18.75       23.74      3.72 o 
   7  -1   2       16.90       15.90      4.07 o 
  -7   0   2       21.33       12.08      3.62 o 
  -6   0   2        8.12        4.25      1.15 o 
  -5   0   2      138.49      128.86      5.40 o 
  -4   0   2      751.49      766.19      9.42 o 
  -3   0   2     1157.59     1250.68     11.94 o 
  -2   0   2      113.42      108.51      2.32 o 
  -1   0   2     3339.99     3128.38     11.66 o 
   1   0   2     2398.47     2242.30      9.58 o 
   2   0   2       75.73       72.52      1.24 o 
   3   0   2      695.94      746.82     10.56 o 
   4   0   2       41.91       36.65      1.13 o 
   5   0   2        0.40       -0.28      0.79 o 
   6   0   2       23.64       13.54      2.60 o 
   7   0   2       32.13       34.49      6.09 o 
  -8   1   2        4.94        2.22      1.81 o 
  -7   1   2        3.16        3.99      2.12 o 
  -6   1   2       37.76       42.17      3.94 o 
  -5   1   2       48.18       47.45      3.47 o 
  -4   1   2       46.41       58.16      2.62 o 
  -3   1   2       59.64       53.99      1.89 o 
  -2   1   2      206.33      203.55      3.53 o 
  -1   1   2      192.31      182.83      2.49 o 
   0   1   2      975.03      916.62      5.26 o 
   1   1   2       18.49       17.87      0.82 o 
   2   1   2        6.14        5.46      1.07 o 
   3   1   2       24.01       32.44      1.57 o 
   4   1   2       49.43       48.84      2.07 o 
   5   1   2      265.11      268.55     10.58 o 
   6   1   2        2.62       -0.23      1.84 o 
   7   1   2       37.78       43.99      7.21 o 
  -8   2   2        5.80        8.73      3.22 o 
  -7   2   2      111.71       90.67      6.14 o 
  -6   2   2       51.60       50.35      5.84 o 
  -5   2   2      463.67      472.37      8.66 o 
  -4   2   2      153.42      173.16     11.32 o 
  -3   2   2      512.06      490.37      7.77 o 
  -2   2   2      591.65      568.28      8.01 o 
  -1   2   2      523.37      449.72      6.87 o 
   0   2   2      152.94      144.01      3.54 o 
   1   2   2       53.07       51.45      2.16 o 
   2   2   2       57.91       63.67      2.52 o 
   3   2   2        0.41        0.30      0.72 o 
   4   2   2      427.29      435.06     12.83 o 
   5   2   2      511.01      487.15     15.08 o 
   6   2   2        0.20        0.71      0.86 o 
  -8   3   2        7.49        7.80      3.28 o 
  -7   3   2        0.99        0.04      0.88 o 
  -6   3   2       69.67       66.81      3.45 o 
  -5   3   2        9.02        9.10      1.33 o 
  -4   3   2       50.06       48.07      2.96 o 
  -3   3   2        8.97        5.08      0.98 o 
  -2   3   2      166.08      171.91      5.26 o 
  -1   3   2       53.68       55.16      2.92 o 
   0   3   2       17.19       20.67      1.63 o 
   1   3   2        0.04        0.14      0.47 o 
   2   3   2       30.51       33.03      3.01 o 
   3   3   2      107.46       99.33      5.87 o 
   4   3   2       10.58       10.54      2.28 o 
   5   3   2       21.88       24.51      3.63 o 
   6   3   2       35.07       36.05      4.76 o 
  -8   4   2       38.18       32.74      8.21 o 
  -7   4   2        8.76        3.97      1.49 o 
  -6   4   2       81.59       86.81      4.63 o 
  -5   4   2        3.99        1.30      0.81 o 
  -4   4   2       49.01       46.62      3.28 o 
  -3   4   2       61.42       63.48      4.84 o 
  -2   4   2        5.10        6.17      1.25 o 
  -1   4   2       50.81       47.10      6.15 o 
   0   4   2     1551.28     1527.17     15.40 o 
   1   4   2      473.67      471.81      9.32 o 
   2   4   2      157.07      163.58      7.20 o 
   3   4   2      885.76      891.32     18.98 o 
   4   4   2      424.44      395.89     13.96 o 
   5   4   2       26.98       25.51      5.72 o 
  -7   5   2        0.00       -0.33      1.41 o 
  -6   5   2       20.84       23.17      2.68 o 
  -5   5   2       43.37       59.46      4.23 o 
  -4   5   2        2.83        3.56      1.16 o 
  -3   5   2        3.36        2.25      0.83 o 
  -2   5   2       18.37       22.28      3.08 o 
  -1   5   2        7.88       10.40      1.41 o 
   0   5   2        5.70        6.59      1.15 o 
   1   5   2        0.15        0.03      0.44 o 
   2   5   2        0.02       -1.06      1.06 o 
   3   5   2      151.67      156.70      9.07 o 
   4   5   2       40.54       37.40      6.84 o 
  -7   6   2       19.49       14.68      3.35 o 
  -6   6   2        0.04        1.96      1.01 o 
  -5   6   2        1.04       -1.06      1.30 o 
  -4   6   2        1.24        2.27      1.08 o 
  -3   6   2       46.16       44.89      4.73 o 
  -2   6   2      108.36      119.23      7.65 o 
  -1   6   2      109.91      104.44      7.29 o 
   0   6   2        7.28        7.45      2.02 o 
   1   6   2        2.50        2.31      1.39 o 
   2   6   2      165.49      161.69      9.70 o 
   3   6   2       75.38       78.78      7.08 o 
  -6   7   2        5.21        4.77      1.80 o 
  -5   7   2       12.89       15.23      3.96 o 
  -4   7   2       18.95       20.88      3.50 o 
  -3   7   2        3.81        5.47      1.84 o 
  -2   7   2       10.06        8.39      2.31 o 
  -1   7   2        4.00        3.89      3.70 o 
   0   7   2        0.04        1.33      1.48 o 
   1   7   2       10.45        5.47      2.79 o 
   2   7   2       12.91       19.46      5.34 o 
  -5   8   2       17.63       14.44      3.17 o 
  -4   8   2       31.07       29.74      4.48 o 
  -3   8   2        0.42        0.00      1.53 o 
  -2   8   2      210.54      208.89     12.10 o 
  -1   8   2       57.05       51.64      6.11 o 
   0   8   2        7.48        8.98      3.80 o 
  -1  -8   3       34.69       35.13      6.94 o 
   0  -8   3        0.34        0.33      0.85 o 
   1  -8   3       22.44       14.86      4.37 o 
   2  -8   3       17.81       16.56      3.70 o 
   3  -8   3        6.55        5.56      1.86 o 
   4  -8   3       25.42       24.47      3.76 o 
   5  -8   3       31.05       39.50      7.13 o 
  -2  -7   3       11.66        8.78      5.06 o 
  -1  -7   3       20.11       15.47      4.18 o 
   0  -7   3       27.51       20.39      4.93 o 
   1  -7   3       11.32        7.34      3.06 o 
   2  -7   3       28.85       25.33      3.52 o 
   3  -7   3       13.28       12.57      2.48 o 
   4  -7   3       19.75       21.31      5.42 o 
   5  -7   3       20.34       18.50      3.05 o 
   6  -7   3        5.12       11.29      3.41 o 
  -4  -6   3       12.49       16.22      4.59 o 
  -3  -6   3       98.65       97.27     10.15 o 
  -2  -6   3       42.32       43.83      5.78 o 
  -1  -6   3       12.59       15.33      2.59 o 
   0  -6   3        0.58       21.33      4.53 o 
   1  -6   3       71.54       70.21      5.32 o 
   2  -6   3      421.05      401.15     12.60 o 
   3  -6   3        5.34        4.96      1.41 o 
   4  -6   3      142.54      151.29      7.89 o 
   5  -6   3      177.05      186.85     16.18 o 
   6  -6   3       47.27       42.70      5.97 o 
   7  -6   3        9.13        8.96      2.58 o 
  -5  -5   3        0.24       -1.25      1.50 o 
  -4  -5   3        9.93        6.42      2.47 o 
  -3  -5   3        2.76        2.95      0.77 o 
  -2  -5   3       81.66       81.90      5.55 o 
  -1  -5   3       21.42       24.18      2.88 o 
   0  -5   3        0.00        1.77      1.39 o 
   1  -5   3       32.73       32.09      3.21 o 
   2  -5   3        8.31        6.33      2.01 o 
   3  -5   3        1.11        2.28      0.97 o 
   4  -5   3        1.12        0.83      0.72 o 
   5  -5   3      158.46      168.42      7.64 o 
   6  -5   3       44.23       44.53      3.99 o 
   7  -5   3        0.84       -1.04      1.04 o 
  -5  -4   3       32.46       35.09      5.97 o 
  -4  -4   3      168.89      156.09     11.52 o 
  -3  -4   3       26.36       28.39      2.03 o 
  -2  -4   3       13.89       17.51      3.46 o 
  -1  -4   3       87.16       82.94      4.87 o 
   0  -4   3        0.09        2.41      1.31 o 
   1  -4   3     2754.15     2569.76     25.29 o 
   2  -4   3       28.32       24.24      1.71 o 
   3  -4   3       30.17       29.79      2.74 o 
   4  -4   3        7.21        7.90      1.49 o 
   5  -4   3       38.50       40.69      3.39 o 
   6  -4   3       18.89       18.44      2.30 o 
   7  -4   3       53.99       63.72      5.70 o 
   8  -4   3       12.64       17.23      4.62 o 
  -6  -3   3       53.95       53.57      7.50 o 
  -5  -3   3       32.23       31.70      5.16 o 
  -4  -3   3        2.85        3.04      0.66 o 
  -3  -3   3      193.33      202.26      4.54 o 
  -2  -3   3        2.33        1.72      0.49 o 
  -1  -3   3        2.39        2.99      0.55 o 
   0  -3   3      170.17      156.58      5.05 o 
   1  -3   3      516.75      488.05      4.52 o 
   2  -3   3        5.31        7.51      0.94 o 
   3  -3   3      147.14      155.28      6.29 o 
   4  -3   3       95.03       87.65      3.70 o 
   5  -3   3      229.48      253.75      5.95 o 
   6  -3   3       54.65       56.80      4.87 o 
   7  -3   3       11.48       14.51      3.70 o 
   8  -3   3       15.28       19.65      4.80 o 
  -7  -2   3       44.48       44.18      7.26 o 
  -6  -2   3       31.04       23.49      4.72 o 
  -5  -2   3      207.39      191.89     13.85 o 
  -4  -2   3      117.19      127.54      3.49 o 
  -3  -2   3      509.11      563.11      6.48 o 
  -2  -2   3       85.73       87.78      2.56 o 
  -1  -2   3      140.95      137.59      2.84 o 
   0  -2   3     3615.78     3492.78     11.76 o 
   1  -2   3     1337.29     1307.35      7.22 o 
   2  -2   3       61.57       66.08      2.31 o 
   3  -2   3       24.20       24.11      2.06 o 
   4  -2   3      327.73      369.86      6.90 o 
   5  -2   3      132.09      119.79      6.43 o 
   6  -2   3       47.56       45.15      4.58 o 
   7  -2   3       12.00       15.16      3.23 o 
  -7  -1   3        0.32       -0.21      1.02 o 
  -6  -1   3        3.22        2.12      1.50 o 
  -5  -1   3       29.30       26.34      2.34 o 
  -4  -1   3      174.90      185.42      3.65 o 
  -3  -1   3       22.08       20.14      1.03 o 
  -2  -1   3       77.47       70.93      2.22 o 
  -1  -1   3     1269.56     1164.58      7.19 o 
   0  -1   3      329.42      284.26      4.29 o 
   1  -1   3      408.78      355.96      3.19 o 
   2  -1   3       67.16       64.61      1.83 o 
   3  -1   3      574.17      609.98      7.58 o 
   4  -1   3      149.01      143.58      7.00 o 
   5  -1   3      234.40      234.90     12.62 o 
   6  -1   3        1.51        2.56      1.22 o 
   7  -1   3        7.29        7.03      1.96 o 
  -7   0   3        0.32        3.80      2.06 o 
  -6   0   3      325.69      306.17     10.07 o 
  -5   0   3        0.66        0.34      0.61 o 
  -4   0   3        5.42        3.53      0.49 o 
  -3   0   3      324.92      356.24      8.36 o 
  -2   0   3     1056.67     1046.84     11.91 o 
  -1   0   3      616.31      592.94     14.27 o 
   0   0   3      230.55      245.51      3.73 o 
   1   0   3      379.88      352.16      2.65 o 
   2   0   3       28.07       35.53      2.37 o 
   3   0   3       23.00       33.17      2.79 o 
   4   0   3      225.07      225.01      8.28 o 
   5   0   3      624.56      615.98     15.52 o 
   6   0   3       90.91       86.98      6.56 o 
   7   0   3       73.12       78.78      6.94 o 
  -8   1   3       63.70       76.84      9.44 o 
  -7   1   3       19.44       19.27      4.24 o 
  -6   1   3        9.83        7.42      2.05 o 
  -5   1   3       92.99       94.03      6.55 o 
  -4   1   3        3.27        5.97      0.60 o 
  -3   1   3      717.93      695.30      6.69 o 
  -2   1   3       53.62       46.50      2.17 o 
  -1   1   3     1026.38      986.04      6.68 o 
   0   1   3      434.48      400.16      3.61 o 
   1   1   3       33.00       36.80      0.97 o 
   2   1   3      219.88      243.79      7.06 o 
   3   1   3      322.69      349.86      9.71 o 
   4   1   3       97.37       93.52      5.71 o 
   5   1   3      100.84      103.81      9.13 o 
   6   1   3        0.03        0.01      0.95 o 
   7   1   3        2.48        4.67      1.81 o 
  -8   2   3       74.00       91.97      9.92 o 
  -7   2   3        0.01        0.40      0.85 o 
  -6   2   3      436.60      408.63     16.76 o 
  -5   2   3      525.45      519.60      9.22 o 
  -4   2   3      261.83      252.81      6.76 o 
  -3   2   3        3.11        4.08      0.72 o 
  -2   2   3      624.32      649.79      8.80 o 
  -1   2   3      158.15      166.42      5.24 o 
   0   2   3       28.34       28.10      1.57 o 
   1   2   3      741.88      786.28      7.85 o 
   2   2   3      138.21      140.78      3.31 o 
   3   2   3       23.37       26.99      2.95 o 
   4   2   3       59.33       53.76      4.80 o 
   5   2   3       94.96       94.31      6.78 o 
   6   2   3        4.45        7.98      2.35 o 
  -8   3   3        0.98        2.00      1.35 o 
  -7   3   3       20.52       14.76      2.58 o 
  -6   3   3      314.75      296.35     12.31 o 
  -5   3   3       46.74       47.48      3.03 o 
  -4   3   3       90.75       81.07      3.91 o 
  -3   3   3      537.50      561.20     10.02 o 
  -2   3   3       56.40       48.09      2.84 o 
  -1   3   3        0.65        0.21      0.48 o 
   0   3   3      112.09      103.18      3.66 o 
   1   3   3       50.14       51.45      3.50 o 
   2   3   3      131.85      138.39      4.25 o 
   3   3   3       19.84       25.83      3.11 o 
   4   3   3      118.27      129.80     10.68 o 
   5   3   3       14.91       14.90      2.85 o 
   6   3   3        0.02        0.38      0.78 o 
  -8   4   3        0.34        1.06      4.42 o 
  -7   4   3       27.84       28.99      3.94 o 
  -6   4   3       61.92       72.63      4.45 o 
  -5   4   3      129.49      133.87      5.83 o 
  -4   4   3       50.08       55.78      3.68 o 
  -3   4   3      819.06      877.57     14.16 o 
  -2   4   3      816.98      829.74     13.41 o 
  -1   4   3        6.33       11.09      2.12 o 
   0   4   3      179.70      196.44      5.90 o 
   1   4   3        0.07        0.32      0.48 o 
   2   4   3       11.87       14.09      2.23 o 
   3   4   3      191.04      179.90      8.69 o 
   4   4   3       22.24       18.15      2.99 o 
   5   4   3       26.54       24.23      3.90 o 
  -7   5   3        8.33        9.72      3.72 o 
  -6   5   3       81.75       81.48      5.14 o 
  -5   5   3       94.17       91.07      5.32 o 
  -4   5   3       45.61       47.72      3.75 o 
  -3   5   3       77.09       83.23      4.85 o 
  -2   5   3        1.46        0.58      0.69 o 
  -1   5   3       57.11       58.72      5.05 o 
   0   5   3        2.42        3.51      0.86 o 
   1   5   3        0.63       -0.85      0.88 o 
   2   5   3       12.81       12.58      2.50 o 
   3   5   3       71.36       62.83      5.88 o 
   4   5   3       12.07       12.89      3.41 o 
  -7   6   3      188.79      186.73     19.87 o 
  -6   6   3      399.76      410.29     12.63 o 
  -5   6   3       39.04       43.27      4.00 o 
  -4   6   3       38.58       35.44      3.52 o 
  -3   6   3       28.08       32.80      3.35 o 
  -2   6   3       53.36       51.59      5.16 o 
  -1   6   3       35.67       26.30      3.73 o 
   0   6   3        9.21        9.23      2.15 o 
   1   6   3       21.06       24.86      5.45 o 
   2   6   3       80.98       82.21      7.07 o 
   3   6   3        1.91        7.47      2.28 o 
  -6   7   3       12.56       10.55      2.16 o 
  -5   7   3       10.78       11.15      2.60 o 
  -4   7   3       28.74       32.50      4.45 o 
  -3   7   3       10.05        5.94      1.96 o 
  -2   7   3       16.07       14.96      3.23 o 
  -1   7   3       20.27       16.27      3.14 o 
   0   7   3       34.61       34.97      6.92 o 
   1   7   3        3.97       12.87      4.66 o 
   2   7   3       23.20       32.56      6.88 o 
  -5   8   3      143.01      153.65     10.41 o 
  -4   8   3       10.88       11.74      2.81 o 
  -3   8   3       19.53       20.68      3.74 o 
  -2   8   3       55.57       58.61      6.51 o 
  -1   8   3        3.08        0.94      3.14 o 
   0   8   3        7.17        7.17      3.39 o 
  -1  -8   4        2.59       -2.66      2.66 o 
   0  -8   4        0.00        9.94      3.55 o 
   1  -8   4       17.05       15.53      4.47 o 
   2  -8   4        0.08       -2.18      2.18 o 
   3  -8   4       34.26       32.47      4.33 o 
   4  -8   4        0.09        1.04      1.23 o 
   5  -8   4        0.27       -0.25      0.89 o 
  -2  -7   4       12.79       17.03      3.90 o 
  -1  -7   4       12.17        7.42      2.87 o 
   0  -7   4        4.03        4.03      2.14 o 
   1  -7   4        0.51       -1.16      1.37 o 
   2  -7   4        3.90        3.27      1.18 o 
   3  -7   4       51.21       43.30      4.51 o 
   4  -7   4       29.03       32.31      3.95 o 
   5  -7   4        3.77        1.35      1.35 o 
   6  -7   4        1.41        1.46      1.50 o 
  -4  -6   4        1.61        4.07      2.20 o 
  -3  -6   4        3.47        0.25      1.16 o 
  -2  -6   4       47.74       48.35      4.64 o 
  -1  -6   4       19.90       20.96      3.00 o 
   0  -6   4       13.09       13.31      3.55 o 
   1  -6   4      274.82      253.98     15.09 o 
   2  -6   4      247.44      230.06     15.25 o 
   3  -6   4       27.75       30.35      3.42 o 
   4  -6   4        5.86        3.01      1.18 o 
   5  -6   4      201.82      200.41      9.02 o 
   6  -6   4       57.77       62.97      7.07 o 
   7  -6   4       54.73       74.03      7.44 o 
  -5  -5   4        0.50        1.25      1.41 o 
  -4  -5   4       87.26       84.61      9.21 o 
  -3  -5   4        0.14       -0.16      2.01 o 
  -2  -5   4      139.47      136.99     13.12 o 
  -1  -5   4       35.65       36.89      3.44 o 
   0  -5   4       14.04       13.33      3.14 o 
   1  -5   4        1.18        0.73      0.85 o 
   2  -5   4      137.37      123.35      6.11 o 
   3  -5   4       32.46       34.86      3.28 o 
   4  -5   4       13.68       11.63      1.97 o 
   5  -5   4        2.15        0.82      0.96 o 
   6  -5   4        2.28        1.39      1.31 o 
   7  -5   4        2.48        3.08      1.08 o 
  -5  -4   4       20.71       24.51      4.95 o 
  -4  -4   4       21.65       22.43      4.39 o 
  -3  -4   4        3.17        2.96      0.70 o 
  -2  -4   4       93.96       97.67      3.86 o 
  -1  -4   4      391.29      371.35      5.91 o 
   0  -4   4      810.09      776.54     20.77 o 
   1  -4   4     8050.40     7931.33     42.12 o 
   2  -4   4      886.58      899.64     10.39 o 
   3  -4   4      143.21      148.65      4.76 o 
   4  -4   4      135.46      150.14      5.16 o 
   5  -4   4       11.86       14.73      1.70 o 
   6  -4   4      166.59      168.85      5.27 o 
   7  -4   4       53.34       57.88      7.21 o 
  -6  -3   4        4.22        0.50      1.04 o 
  -5  -3   4        7.72        5.90      2.27 o 
  -4  -3   4       74.47       76.51      5.22 o 
  -3  -3   4        0.33        0.01      0.27 o 
  -2  -3   4      325.79      346.53      6.20 o 
  -1  -3   4       33.73       40.49      1.97 o 
   0  -3   4      387.33      374.02      4.53 o 
   1  -3   4        3.05        1.69      0.30 o 
   2  -3   4      175.63      167.54      3.42 o 
   3  -3   4       66.78       74.67      3.04 o 
   4  -3   4      161.45      162.52      4.89 o 
   5  -3   4       52.66       57.92      2.73 o 
   6  -3   4        4.45        4.29      1.36 o 
   7  -3   4        3.40        3.28      1.46 o 
  -7  -2   4        0.86        5.72      2.39 o 
  -6  -2   4       58.76       49.17      6.65 o 
  -5  -2   4      131.84      121.43      8.96 o 
  -4  -2   4       18.22       21.45      1.84 o 
  -3  -2   4      417.42      439.76      9.88 o 
  -2  -2   4      503.85      525.15      6.15 o 
  -1  -2   4       18.05       15.64      0.82 o 
   0  -2   4     2140.32     2130.63     11.03 o 
   1  -2   4      672.81      651.65      5.23 o 
   2  -2   4       14.51       12.15      0.95 o 
   3  -2   4       44.90       52.84      2.39 o 
   4  -2   4      258.27      281.82      6.16 o 
   5  -2   4        6.29        4.49      1.22 o 
   6  -2   4       27.00       22.72      3.23 o 
   7  -2   4        6.17        9.64      2.36 o 
  -7  -1   4       10.71        5.61      2.60 o 
  -6  -1   4        2.07        0.81      0.80 o 
  -5  -1   4       12.36       17.09      1.97 o 
  -4  -1   4       21.92       21.21      2.59 o 
  -3  -1   4       91.56       97.58      3.37 o 
  -2  -1   4       44.26       39.87      1.17 o 
  -1  -1   4       79.23       83.17      1.75 o 
   0  -1   4     1354.89     1220.41      9.80 o 
   1  -1   4        2.44        4.12      0.36 o 
   2  -1   4       77.48       87.33      3.42 o 
   3  -1   4      167.65      174.33      4.18 o 
   4  -1   4        3.12        2.02      0.92 o 
   5  -1   4      390.32      411.83     12.38 o 
   6  -1   4       88.33       94.17      6.68 o 
   7  -1   4       33.81       29.68      4.19 o 
  -7   0   4        1.05        2.60      1.85 o 
  -6   0   4      288.66      254.21      8.81 o 
  -5   0   4       80.97       83.76      4.44 o 
  -4   0   4      144.58      171.78      7.07 o 
  -3   0   4       28.50       30.08      2.56 o 
  -2   0   4      321.11      318.78      6.96 o 
  -1   0   4     1695.01     1447.20     33.64 o 
   0   0   4       31.75       23.48      0.72 o 
   1   0   4      165.99      164.84      2.12 o 
   2   0   4      111.56      101.37      2.62 o 
   3   0   4      159.94      142.72      5.88 o 
   4   0   4       47.57       44.67      3.82 o 
   5   0   4      765.19      764.92     24.23 o 
   6   0   4       30.72       27.08      3.71 o 
   7   0   4       23.63       34.94      4.66 o 
  -8   1   4        7.05        4.78      2.45 o 
  -7   1   4        3.92        2.76      1.09 o 
  -6   1   4        0.60       -0.15      0.54 o 
  -5   1   4        0.58        0.44      1.02 o 
  -4   1   4       89.36       95.24      2.70 o 
  -3   1   4      130.83      115.45      3.55 o 
  -2   1   4      391.05      392.61      6.59 o 
  -1   1   4       86.23       89.40      3.15 o 
   0   1   4       52.21       53.85      1.59 o 
   1   1   4      109.79      114.56      1.81 o 
   2   1   4      585.50      649.76     12.11 o 
   3   1   4        7.16        8.53      1.64 o 
   4   1   4      241.47      229.60      9.18 o 
   5   1   4       15.23       15.49      4.09 o 
   6   1   4        6.48        7.46      2.33 o 
  -8   2   4        5.89       11.29      3.47 o 
  -7   2   4       62.22       69.91      5.39 o 
  -6   2   4      106.32      103.93      8.59 o 
  -5   2   4       18.20       16.11      1.61 o 
  -4   2   4       15.05       14.15      1.65 o 
  -3   2   4      104.24       98.18      3.67 o 
  -2   2   4        0.05        0.92      0.45 o 
  -1   2   4      179.10      183.47      5.68 o 
   0   2   4      893.14      862.70     11.79 o 
   1   2   4     2238.40     2316.26     23.52 o 
   2   2   4      173.44      197.56      3.13 o 
   3   2   4      473.53      479.45     14.97 o 
   4   2   4     1288.51     1233.32     39.36 o 
   5   2   4        0.01        0.18      1.07 o 
   6   2   4        0.92        3.67      1.63 o 
  -8   3   4        0.35       -0.58      0.80 o 
  -7   3   4       10.94       15.71      5.17 o 
  -6   3   4       46.87       48.62      4.47 o 
  -5   3   4       14.37       12.70      1.63 o 
  -4   3   4       58.74       60.30      3.44 o 
  -3   3   4       49.07       47.99      2.99 o 
  -2   3   4      442.83      465.34      8.99 o 
  -1   3   4       96.66      101.76      5.02 o 
   0   3   4       32.77       33.75      2.21 o 
   1   3   4      166.71      168.90      6.40 o 
   2   3   4       84.72       90.65      5.38 o 
   3   3   4       17.64       16.96      2.65 o 
   4   3   4      172.48      177.11      9.15 o 
   5   3   4        3.30        2.41      1.50 o 
  -8   4   4        4.25        3.43      2.74 o 
  -7   4   4        1.77        4.19      1.60 o 
  -6   4   4      178.36      180.02      6.87 o 
  -5   4   4       13.72       13.31      1.89 o 
  -4   4   4       49.90       45.90      3.40 o 
  -3   4   4        0.64        0.21      0.64 o 
  -2   4   4      255.86      259.07      7.67 o 
  -1   4   4        5.93        8.82      1.47 o 
   0   4   4      111.66      123.42      5.79 o 
   1   4   4        0.03        0.13      0.63 o 
   2   4   4       27.32       23.57      2.97 o 
   3   4   4      337.78      309.67     11.73 o 
   4   4   4        1.81        2.20      1.26 o 
   5   4   4       28.69       25.98      4.08 o 
  -7   5   4        4.19        3.84      1.57 o 
  -6   5   4        2.41        3.41      1.17 o 
  -5   5   4       16.42       16.88      2.74 o 
  -4   5   4       23.04       22.94      2.68 o 
  -3   5   4       93.34       91.50      5.15 o 
  -2   5   4      226.23      225.37      7.96 o 
  -1   5   4       10.21       10.62      2.68 o 
   0   5   4       24.16       23.41      2.37 o 
   1   5   4        0.18        1.44      1.03 o 
   2   5   4        6.52        7.53      1.53 o 
   3   5   4        1.42       -0.64      1.04 o 
   4   5   4       20.95       26.32      4.08 o 
  -7   6   4       12.37       15.91      3.37 o 
  -6   6   4      424.09      432.19     13.12 o 
  -5   6   4       74.52       77.58      5.43 o 
  -4   6   4       43.19       40.84      3.85 o 
  -3   6   4       46.71       44.46      3.92 o 
  -2   6   4      164.37      169.45     18.27 o 
  -1   6   4      198.70      205.56     10.55 o 
   0   6   4       15.38       17.82      3.22 o 
   1   6   4       13.97       31.87      6.30 o 
   2   6   4       32.63       32.93      6.53 o 
   3   6   4        9.59       10.86      2.81 o 
  -6   7   4        1.27        1.36      1.53 o 
  -5   7   4       20.70       17.65      2.77 o 
  -4   7   4       15.37       14.58      3.65 o 
  -3   7   4       28.00       27.15      4.15 o 
  -2   7   4      131.08      143.31     10.83 o 
  -1   7   4        0.74        0.45      1.15 o 
   0   7   4        4.14        2.60      2.18 o 
   1   7   4        2.63        0.42      0.79 o 
  -5   8   4        7.62        4.98      1.88 o 
  -4   8   4        4.35        1.26      3.28 o 
  -3   8   4        0.37       -0.13      1.44 o 
  -2   8   4       51.90       63.11     10.55 o 
  -1   8   4       50.67       43.06      5.76 o 
  -1  -8   5        0.71        3.80      2.31 o 
   0  -8   5        0.00       -2.52      2.52 o 
   1  -8   5       13.17       11.64      3.70 o 
   2  -8   5       17.92       18.75      4.86 o 
   3  -8   5      197.37      187.12     15.40 o 
   4  -8   5        0.63       -0.17      1.00 o 
   5  -8   5      133.61      155.46     13.76 o 
  -2  -7   5       14.74       17.71      5.63 o 
  -1  -7   5        3.20        2.12      1.58 o 
   0  -7   5       21.55       20.44      4.68 o 
   1  -7   5       13.39       10.89      3.47 o 
   2  -7   5        4.21        6.57      2.66 o 
   3  -7   5        9.78        8.31      1.93 o 
   4  -7   5        4.88        3.43      2.02 o 
   5  -7   5       48.72       53.28      7.40 o 
   6  -7   5       37.15       34.63      5.86 o 
  -4  -6   5       25.13       27.59      5.70 o 
  -3  -6   5       68.33       67.90      8.15 o 
  -2  -6   5        6.90        7.31      1.84 o 
  -1  -6   5       66.88       63.37      4.99 o 
   0  -6   5        1.53        0.67      0.91 o 
   1  -6   5      429.29      402.67     18.81 o 
   2  -6   5      557.31      518.35     13.68 o 
   3  -6   5       26.91       21.56      2.79 o 
   4  -6   5       14.45       15.74      2.43 o 
   5  -6   5        0.03        1.79      1.41 o 
   6  -6   5       46.67       41.16      5.65 o 
   7  -6   5        2.52        1.95      1.18 o 
  -5  -5   5       18.21       21.23      5.03 o 
  -4  -5   5       28.45       32.37      5.68 o 
  -3  -5   5       66.94       69.64      5.49 o 
  -2  -5   5       11.42        9.48      1.55 o 
  -1  -5   5        3.45        4.59      1.27 o 
   0  -5   5       33.19       45.49      5.68 o 
   1  -5   5      444.73      443.41     17.65 o 
   2  -5   5       33.76       35.03      3.11 o 
   3  -5   5        6.04        6.98      1.50 o 
   4  -5   5        2.28        2.61      0.92 o 
   5  -5   5        0.37        2.03      2.25 o 
   6  -5   5       64.00       71.79      4.82 o 
   7  -5   5       53.85       59.44      5.29 o 
  -5  -4   5       63.16       51.25      7.07 o 
  -4  -4   5       39.42       40.58      2.70 o 
  -3  -4   5      299.23      330.46      7.73 o 
  -2  -4   5      265.77      296.55      6.65 o 
  -1  -4   5       52.13       52.12      2.48 o 
   0  -4   5      929.98      938.74     22.43 o 
   1  -4   5      234.81      221.66      5.08 o 
   2  -4   5      343.43      349.47      6.53 o 
   3  -4   5        4.14        4.11      0.86 o 
   4  -4   5      193.23      189.85      5.73 o 
   5  -4   5       64.25       69.10      3.11 o 
   6  -4   5       57.99       59.39      3.81 o 
   7  -4   5        0.38        1.00      1.15 o 
  -6  -3   5        5.57        6.20      2.41 o 
  -5  -3   5        0.15        1.65      0.86 o 
  -4  -3   5      201.47      203.16      5.68 o 
  -3  -3   5        6.12        6.84      0.86 o 
  -2  -3   5       17.52       15.91      1.33 o 
  -1  -3   5       56.51       63.74      4.20 o 
   0  -3   5      863.30      855.83      7.51 o 
   1  -3   5      201.87      179.27      3.01 o 
   2  -3   5      126.70      124.17      3.40 o 
   3  -3   5      190.38      212.61      4.97 o 
   4  -3   5       39.58       46.53      2.20 o 
   5  -3   5        2.77        2.79      0.68 o 
   6  -3   5      125.15      142.25      7.81 o 
   7  -3   5        0.06        3.12      1.63 o 
  -6  -2   5      115.09       87.23      8.88 o 
  -5  -2   5      131.79      126.47     10.25 o 
  -4  -2   5       27.69       28.41      2.83 o 
  -3  -2   5        0.17        0.32      0.21 o 
  -2  -2   5      794.10      811.58      6.56 o 
  -1  -2   5      213.10      217.96      3.45 o 
   0  -2   5       17.16       14.58      0.89 o 
   1  -2   5       23.22       21.08      1.10 o 
   2  -2   5       28.77       31.24      1.17 o 
   3  -2   5      141.08      155.33      4.12 o 
   4  -2   5       49.70       52.58      3.72 o 
   5  -2   5      345.08      357.91     11.24 o 
   6  -2   5      465.12      460.94     24.34 o 
   7  -2   5       14.02       11.40      2.53 o 
  -7  -1   5       48.39       51.33      7.30 o 
  -6  -1   5       13.47       15.80      2.24 o 
  -5  -1   5      110.45      117.56      9.58 o 
  -4  -1   5        2.92        3.27      0.77 o 
  -3  -1   5      354.35      343.67     10.72 o 
  -2  -1   5      329.79      306.05      7.84 o 
  -1  -1   5       18.54       16.17      0.84 o 
   0  -1   5     1372.98     1371.13     43.05 o 
   1  -1   5       33.38       32.04      1.20 o 
   2  -1   5      370.73      404.00     12.10 o 
   3  -1   5       25.50       22.45      1.57 o 
   4  -1   5        0.63        1.53      0.86 o 
   5  -1   5        3.26        2.95      1.20 o 
   6  -1   5       55.11       54.94      5.79 o 
   7  -1   5        0.11        1.06      1.12 o 
  -7   0   5        0.01        1.14      1.18 o 
  -6   0   5      124.94      108.43      5.82 o 
  -5   0   5      557.95      558.99     11.60 o 
  -4   0   5      530.35      536.90     12.85 o 
  -3   0   5        3.34        6.15      1.21 o 
  -2   0   5      417.37      436.57      8.63 o 
  -1   0   5      167.20      178.37      3.34 o 
   0   0   5      362.74      356.36      3.60 o 
   1   0   5     1263.06     1277.73      6.98 o 
   2   0   5      371.48      408.65      4.16 o 
   3   0   5       38.23       46.59      1.55 o 
   4   0   5       96.02       97.42      5.75 o 
   5   0   5       46.00       37.25      4.02 o 
   6   0   5       91.08       85.38      6.69 o 
   7   0   5        0.98        0.84      0.96 o 
  -7   1   5       10.53       13.35      2.36 o 
  -6   1   5      336.49      322.12     10.26 o 
  -5   1   5      248.80      254.46     11.21 o 
  -4   1   5      108.53       99.36      2.90 o 
  -3   1   5       32.85       44.81      2.75 o 
  -2   1   5      329.60      339.19     10.09 o 
  -1   1   5      311.51      294.44      5.98 o 
   0   1   5      398.92      383.51      4.45 o 
   1   1   5       82.92       88.23      2.13 o 
   2   1   5      213.70      233.95      7.63 o 
   3   1   5        0.64        0.53      0.85 o 
   4   1   5      139.06      130.17      7.14 o 
   5   1   5        2.48        3.15      1.29 o 
   6   1   5       33.26       31.72      4.31 o 
  -8   2   5        0.93        0.71      0.98 o 
  -7   2   5       48.22       53.82      6.82 o 
  -6   2   5       14.94       23.18      4.28 o 
  -5   2   5      236.22      242.57      6.45 o 
  -4   2   5       55.71       56.41      2.89 o 
  -3   2   5      881.91      963.30     18.69 o 
  -2   2   5     1411.64     1500.34     17.46 o 
  -1   2   5      903.64      879.06     12.72 o 
   0   2   5      832.85      912.37     12.53 o 
   1   2   5      173.73      203.21      3.27 o 
   2   2   5       35.44       35.65      1.95 o 
   3   2   5      201.08      180.32     14.07 o 
   4   2   5      414.53      416.81     20.52 o 
   5   2   5        8.80        9.76      2.32 o 
   6   2   5        7.49        8.65      2.41 o 
  -8   3   5       62.14       58.51      5.79 o 
  -7   3   5       12.26       14.83      2.76 o 
  -6   3   5       10.02        8.02      2.08 o 
  -5   3   5      469.58      463.59      9.81 o 
  -4   3   5        3.72        3.70      0.95 o 
  -3   3   5       11.87       12.72      1.58 o 
  -2   3   5        6.02        5.45      1.16 o 
  -1   3   5       78.85       84.90      4.69 o 
   0   3   5       16.36       23.44      2.30 o 
   1   3   5        0.57        0.92      1.25 o 
   2   3   5        2.57        2.12      1.90 o 
   3   3   5      348.61      347.60     11.99 o 
   4   3   5        3.28        2.79      3.34 o 
   5   3   5        0.54       -0.59      0.90 o 
  -7   4   5       16.39       24.50      4.56 o 
  -6   4   5      798.12      788.99     19.78 o 
  -5   4   5      290.12      297.15      9.01 o 
  -4   4   5       83.22       79.68      4.58 o 
  -3   4   5       65.24       70.27      4.16 o 
  -2   4   5       24.59       25.74      2.48 o 
  -1   4   5      302.57      306.39      9.45 o 
   0   4   5       27.19       27.67      2.49 o 
   1   4   5       90.31       90.94      6.29 o 
   2   4   5       73.25       70.73      5.33 o 
   3   4   5       89.81       84.44      6.32 o 
   4   4   5       29.73       31.18      4.22 o 
  -7   5   5        0.50       -0.70      0.96 o 
  -6   5   5       87.99       89.99      5.53 o 
  -5   5   5        4.69        6.10      1.44 o 
  -4   5   5       65.89       60.24      4.38 o 
  -3   5   5       49.40       48.71      3.84 o 
  -2   5   5       26.55       28.22      2.87 o 
  -1   5   5        0.04       -0.22      0.67 o 
   0   5   5       94.29       98.23      5.03 o 
   1   5   5       62.62       60.73      6.28 o 
   2   5   5        1.14        3.48      1.43 o 
   3   5   5      150.46      161.45     14.26 o 
   4   5   5        0.00       -1.02      1.62 o 
  -7   6   5      137.86      138.75     10.05 o 
  -6   6   5       69.01       65.31      5.16 o 
  -5   6   5      356.05      359.61     15.35 o 
  -4   6   5       64.63       62.67      4.84 o 
  -3   6   5        0.58        0.79      1.04 o 
  -2   6   5      120.41      114.54      8.97 o 
  -1   6   5       86.88       90.31      8.33 o 
   0   6   5       64.97       74.95      6.62 o 
   1   6   5       22.06       25.09      5.72 o 
   2   6   5       60.42       51.66      8.34 o 
  -6   7   5       17.38       14.96      2.64 o 
  -5   7   5       75.24       82.61      8.85 o 
  -4   7   5       24.84       23.44      3.25 o 
  -3   7   5      177.38      174.60     10.62 o 
  -2   7   5       27.45       29.07      6.65 o 
  -1   7   5       46.37       44.34      5.45 o 
   0   7   5        0.24       -0.71      1.14 o 
   1   7   5       10.27       17.63      5.18 o 
  -4   8   5        0.22       -0.39      0.85 o 
  -3   8   5      176.07      161.94     11.06 o 
  -2   8   5      388.56      410.76     17.76 o 
  -1  -8   6       16.86       17.88      4.72 o 
   0  -8   6        0.56        0.12      0.58 o 
   1  -8   6       23.40       20.89      5.07 o 
   2  -8   6       65.39       57.92      8.48 o 
   3  -8   6      127.31      123.78     12.27 o 
   4  -8   6        0.16        5.32      2.58 o 
   5  -8   6       29.22       34.53      6.38 o 
  -2  -7   6        5.32        5.65      1.81 o 
  -1  -7   6        5.84        6.20      2.58 o 
   0  -7   6       29.06       30.08      5.59 o 
   1  -7   6        3.97        2.31      1.50 o 
   2  -7   6       61.64       53.84      7.50 o 
   3  -7   6       87.74       90.79      9.60 o 
   4  -7   6        0.95        2.95      1.87 o 
   5  -7   6       19.52       22.33      4.82 o 
   6  -7   6       16.55       18.79      4.26 o 
  -3  -6   6       15.83       21.56      2.52 o 
  -2  -6   6        2.54        2.56      0.78 o 
  -1  -6   6       56.69       57.56      4.62 o 
   0  -6   6      261.68      364.06     17.71 o 
   1  -6   6      514.93      483.18     20.39 o 
   2  -6   6     1550.27     1497.05     35.88 o 
   3  -6   6       51.95      155.34     10.12 o 
   4  -6   6       64.30       64.05      7.32 o 
   5  -6   6       17.77       18.69      3.91 o 
   6  -6   6       21.61       24.78      4.41 o 
   7  -6   6       60.06       65.09      6.96 o 
  -4  -5   6        2.49        1.25      1.25 o 
  -3  -5   6       26.39       29.72      5.54 o 
  -2  -5   6       49.36       52.15      3.14 o 
  -1  -5   6        2.33        1.69      0.71 o 
   0  -5   6       61.23       49.58      5.82 o 
   1  -5   6       20.05       17.98      3.49 o 
   2  -5   6        5.25        4.04      0.76 o 
   3  -5   6      185.38      187.80      7.14 o 
   4  -5   6        0.04        0.08      0.75 o 
   5  -5   6       12.51       12.19      2.07 o 
   6  -5   6      152.19      157.55      7.79 o 
   7  -5   6        0.36        4.24      1.66 o 
  -5  -4   6       11.03        8.98      3.08 o 
  -4  -4   6       96.49      101.22      9.66 o 
  -3  -4   6       40.32       44.43      2.97 o 
  -2  -4   6      199.65      210.10      5.53 o 
  -1  -4   6      101.54       94.00      3.28 o 
   0  -4   6        0.92        1.55      0.46 o 
   1  -4   6      138.49      134.32      3.23 o 
   2  -4   6       31.79       34.35      2.02 o 
   3  -4   6       18.75       17.65      2.35 o 
   4  -4   6       32.92       36.40      2.02 o 
   5  -4   6       38.77       45.41      2.96 o 
   6  -4   6        1.53        2.72      0.84 o 
   7  -4   6       19.09       20.61      3.27 o 
  -6  -3   6        0.35        0.89      1.04 o 
  -5  -3   6        0.09        0.09      0.52 o 
  -4  -3   6        0.04       -0.32      1.22 o 
  -3  -3   6       15.20       16.43      1.29 o 
  -2  -3   6        3.86        2.66      0.56 o 
  -1  -3   6      183.67      193.75      4.40 o 
   0  -3   6      124.33      119.68      2.48 o 
   1  -3   6      144.66      140.87      3.53 o 
   2  -3   6        6.11        6.05      0.54 o 
   3  -3   6       40.71       45.14      1.84 o 
   4  -3   6      109.45      113.47      3.37 o 
   5  -3   6        6.39        5.32      1.02 o 
   6  -3   6      422.64      453.09     20.40 o 
   7  -3   6       33.03       30.55      4.10 o 
  -6  -2   6       13.94        6.84      2.49 o 
  -5  -2   6      103.83       95.34      4.64 o 
  -4  -2   6       68.07       70.44      3.52 o 
  -3  -2   6       46.56       48.66      1.87 o 
  -2  -2   6        1.42        0.59      0.28 o 
  -1  -2   6        0.37        0.20      0.26 o 
   0  -2   6      206.93      187.22      4.72 o 
   1  -2   6       62.61       60.27      2.89 o 
   2  -2   6        4.98        2.94      0.54 o 
   3  -2   6        4.86        4.46      0.97 o 
   4  -2   6        9.29        8.32      2.66 o 
   5  -2   6       90.70       94.78      5.85 o 
   6  -2   6      330.69      343.81     12.56 o 
   7  -2   6        1.75        0.63      1.75 o 
  -7  -1   6        1.40        1.12      1.18 o 
  -6  -1   6        0.60        0.15      0.94 o 
  -5  -1   6       10.72        8.59      1.45 o 
  -4  -1   6      136.64      131.95      4.85 o 
  -3  -1   6        0.00        0.75      0.46 o 
  -2  -1   6       51.61       44.51      3.19 o 
  -1  -1   6      307.81      291.32      4.94 o 
   0  -1   6       39.23       40.08      2.52 o 
   1  -1   6       53.94       51.83      1.74 o 
   2  -1   6       66.98       76.88      2.03 o 
   3  -1   6      439.03      487.55      7.72 o 
   4  -1   6       22.12       19.14      3.23 o 
   5  -1   6      132.90      142.71      7.53 o 
   6  -1   6        8.59        6.95      1.97 o 
   7  -1   6        2.91        1.89      0.97 o 
  -7   0   6        0.39        0.20      0.69 o 
  -6   0   6        8.25       11.13      1.91 o 
  -5   0   6        1.55        2.52      0.94 o 
  -4   0   6       12.56       11.39      1.97 o 
  -3   0   6        2.78       17.63      2.27 o 
  -2   0   6      246.41      273.67      7.32 o 
  -1   0   6      264.69      282.44      5.12 o 
   0   0   6      197.57      204.52      3.00 o 
   1   0   6     1755.41     1757.88      8.15 o 
   2   0   6      443.29      490.86      5.12 o 
   3   0   6      320.30      353.62     10.11 o 
   4   0   6      532.63      523.30     18.61 o 
   5   0   6      365.71      325.81     12.09 o 
   6   0   6       52.11       50.05      5.24 o 
   7   0   6       12.43       15.07      3.21 o 
  -7   1   6        2.95        2.17      0.87 o 
  -6   1   6       77.47       78.62      7.11 o 
  -5   1   6       66.48       68.17      5.92 o 
  -4   1   6        5.88        5.75      0.75 o 
  -3   1   6       88.49       87.23      4.46 o 
  -2   1   6       19.23       27.68      2.97 o 
  -1   1   6      453.18      451.67      7.86 o 
   0   1   6       98.90       92.54      3.29 o 
   1   1   6       40.43       41.74      1.30 o 
   2   1   6        0.03        0.30      0.64 o 
   3   1   6      111.04      112.39      6.17 o 
   4   1   6       21.68       22.07      3.65 o 
   5   1   6       27.63       21.00      3.26 o 
   6   1   6        0.89        3.80      1.75 o 
  -8   2   6        8.88        7.30      1.93 o 
  -7   2   6        1.55        4.07      2.10 o 
  -6   2   6      175.76      162.16     10.91 o 
  -5   2   6       68.43       67.29      6.53 o 
  -4   2   6        2.93        2.95      0.78 o 
  -3   2   6      157.93      170.00      5.53 o 
  -2   2   6       26.35       28.66      2.54 o 
  -1   2   6      642.98      639.47     11.24 o 
   0   2   6       84.13       89.39      4.03 o 
   1   2   6        6.52       12.41      0.81 o 
   2   2   6       60.18       57.08      1.75 o 
   3   2   6       69.44       63.62      4.98 o 
   4   2   6      111.01      105.63      7.19 o 
   5   2   6        0.05        0.67      1.18 o 
   6   2   6       66.32       72.33     10.55 o 
  -7   3   6        0.22       -0.02      0.82 o 
  -6   3   6        0.43        0.42      0.76 o 
  -5   3   6        2.67        0.92      0.82 o 
  -4   3   6       10.90       11.51      1.60 o 
  -3   3   6        4.37        9.04      1.40 o 
  -2   3   6        1.55        0.34      0.47 o 
  -1   3   6      290.86      282.95      8.78 o 
   0   3   6       11.75       21.68      2.32 o 
   1   3   6        1.79        1.72      0.55 o 
   2   3   6       19.82       18.56      2.70 o 
   3   3   6        4.04        5.37      1.68 o 
   4   3   6        3.38       -0.08      1.36 o 
   5   3   6        3.29        4.13      1.81 o 
  -7   4   6        0.64       -0.45      1.31 o 
  -6   4   6      201.90      196.65     10.06 o 
  -5   4   6      396.79      402.24     15.48 o 
  -4   4   6       87.73       95.20      5.09 o 
  -3   4   6       40.05       45.37      3.42 o 
  -2   4   6        0.02       -0.12      0.55 o 
  -1   4   6      416.06      409.00     11.94 o 
   0   4   6       73.02       70.89      3.87 o 
   1   4   6        6.04        5.76      1.46 o 
   2   4   6       22.52       22.20      3.19 o 
   3   4   6        7.55        7.96      2.17 o 
   4   4   6       15.39       17.69      6.35 o 
  -7   5   6        5.38        2.66      2.09 o 
  -6   5   6        0.25        0.11      1.33 o 
  -5   5   6       86.33       89.70      5.53 o 
  -4   5   6        4.12        3.84      1.10 o 
  -3   5   6        4.33        5.46      1.63 o 
  -2   5   6        0.00        0.72      0.73 o 
  -1   5   6       95.52       99.16      6.93 o 
   0   5   6        3.64        4.56      1.29 o 
   1   5   6        2.28        2.25      1.31 o 
   2   5   6       15.51       16.13      2.88 o 
   3   5   6        0.79        2.81      2.83 o 
  -6   6   6       11.74       13.45      2.66 o 
  -5   6   6        7.81        6.91      1.80 o 
  -4   6   6        3.50        3.55      1.33 o 
  -3   6   6        8.72        9.38      1.89 o 
  -2   6   6       83.11       86.27      5.61 o 
  -1   6   6      157.85      171.74     10.04 o 
   0   6   6       71.51       76.22      6.77 o 
   1   6   6       27.33       25.49      5.84 o 
   2   6   6       27.67       19.48      5.34 o 
  -6   7   6       37.58       35.51      4.11 o 
  -5   7   6        9.76       10.50      2.11 o 
  -4   7   6       22.70       23.53      3.21 o 
  -3   7   6       44.83       45.03      5.52 o 
  -2   7   6       45.60       40.41      5.24 o 
  -1   7   6      111.63      117.38      9.06 o 
   0   7   6       18.50       18.17      3.53 o 
   1   7   6        2.03        1.66      1.77 o 
  -3   8   6       80.61       72.70      7.52 o 
   0  -8   7       22.31       20.83      4.99 o 
   1  -8   7        4.99        8.98      3.43 o 
   2  -8   7      544.00      492.12     24.32 o 
   3  -8   7       14.47       11.91      3.87 o 
   4  -8   7        0.21       -1.87      1.87 o 
   5  -8   7        9.90       16.13      4.28 o 
  -2  -7   7       56.33       54.95      5.78 o 
  -1  -7   7        8.97        8.69      2.91 o 
   0  -7   7        2.92      102.76     10.31 o 
   1  -7   7      190.86      169.66     13.16 o 
   2  -7   7       78.45       78.48      8.92 o 
   3  -7   7        7.35        6.03      2.45 o 
   4  -7   7        0.35        0.79      1.06 o 
   5  -7   7       16.01        9.69      3.31 o 
   6  -7   7       63.39       82.03      8.67 o 
  -3  -6   7       21.08       18.73      2.87 o 
  -2  -6   7      160.97      174.44      9.65 o 
  -1  -6   7       54.57       48.77      6.42 o 
   0  -6   7       28.04       24.66      4.55 o 
   1  -6   7      755.52      715.11     24.49 o 
   2  -6   7       56.22       60.79      7.15 o 
   3  -6   7        2.31        1.48      1.35 o 
   4  -6   7       25.30       25.90      4.49 o 
   5  -6   7       56.53       59.23      6.86 o 
   6  -6   7       23.85       31.83      4.93 o 
  -4  -5   7       14.37       14.47      3.78 o 
  -3  -5   7      108.82      107.98      7.67 o 
  -2  -5   7        8.79        9.55      1.34 o 
  -1  -5   7        1.10        1.68      0.77 o 
   0  -5   7      368.41      352.88     15.36 o 
   1  -5   7        0.06        0.25      0.85 o 
   2  -5   7       53.77       57.93      3.55 o 
   3  -5   7        0.31        0.91      0.70 o 
   4  -5   7      238.93      246.37      9.06 o 
   5  -5   7        5.41        4.79      1.42 o 
   6  -5   7      123.59      135.86      8.05 o 
   7  -5   7       20.22       26.03      5.90 o 
  -5  -4   7      232.16      221.87     18.16 o 
  -4  -4   7        3.43        2.42      0.99 o 
  -3  -4   7        6.93        6.32      1.14 o 
  -2  -4   7       17.68       18.64      1.63 o 
  -1  -4   7       73.99       77.98      3.24 o 
   0  -4   7      285.63      289.86      4.71 o 
   1  -4   7       35.66       33.02      1.39 o 
   2  -4   7      119.14      117.58      3.56 o 
   3  -4   7        9.89        9.71      0.85 o 
   4  -4   7        7.67        6.31      1.04 o 
   5  -4   7       70.36       78.09      3.88 o 
   6  -4   7      476.90      487.87     14.18 o 
   7  -4   7       58.98       56.57      8.71 o 
  -6  -3   7        0.03       -1.02      1.18 o 
  -5  -3   7        0.17        0.34      1.35 o 
  -4  -3   7       52.73       52.21      3.08 o 
  -3  -3   7       77.03       80.90      7.30 o 
  -2  -3   7      432.34      413.33      6.40 o 
  -1  -3   7       38.49       41.17      2.00 o 
   0  -3   7      378.52      367.14     11.27 o 
   1  -3   7       62.43       57.03      2.19 o 
   2  -3   7        0.49        1.44      0.36 o 
   3  -3   7      238.52      256.22      4.33 o 
   4  -3   7       80.50       88.66      5.69 o 
   5  -3   7       27.64       27.56      3.02 o 
   6  -3   7       84.70       85.50      6.14 o 
   7  -3   7        1.00        0.79      0.98 o 
  -6  -2   7        3.70        1.82      2.08 o 
  -5  -2   7      461.25      455.53     10.34 o 
  -4  -2   7      183.27      197.49      6.76 o 
  -3  -2   7      126.49      120.40      7.27 o 
  -2  -2   7        3.58        3.68      0.42 o 
  -1  -2   7      272.12      282.60      7.39 o 
   0  -2   7       79.79       74.85      2.98 o 
   1  -2   7        6.85        6.66      1.04 o 
   2  -2   7      835.96      869.22     11.74 o 
   3  -2   7       44.96       53.78      3.34 o 
   4  -2   7       11.40       12.05      1.86 o 
   5  -2   7      318.33      317.99     10.89 o 
   6  -2   7       26.09       27.83      3.65 o 
   7  -2   7        6.88        7.82      2.21 o 
  -7  -1   7        1.03        1.18      1.18 o 
  -6  -1   7       47.62       45.07      3.78 o 
  -5  -1   7      358.37      374.41     12.05 o 
  -4  -1   7        4.04        5.10      1.83 o 
  -3  -1   7      234.15      209.37      7.09 o 
  -2  -1   7      657.85      671.99     28.95 o 
  -1  -1   7      383.23      387.20      8.09 o 
   0  -1   7      126.15      115.36      2.46 o 
   1  -1   7      821.92      816.44      6.97 o 
   2  -1   7        3.87        3.17      0.43 o 
   3  -1   7      147.26      159.99      4.28 o 
   4  -1   7        6.07        7.00      1.57 o 
   5  -1   7      147.59      152.40      7.96 o 
   6  -1   7       79.68       89.04      6.79 o 
   7  -1   7        0.36       -0.58      2.49 o 
  -7   0   7        0.67       -0.30      0.55 o 
  -6   0   7      127.92      138.11      6.74 o 
  -5   0   7        0.07        0.02      0.73 o 
  -4   0   7      365.09      364.83     11.37 o 
  -3   0   7      263.22      268.45      5.90 o 
  -2   0   7     1100.15     1210.53     16.22 o 
  -1   0   7     1468.57     1505.17     17.54 o 
   0   0   7       12.02       21.17      1.18 o 
   1   0   7     1068.25     1179.45      8.65 o 
   2   0   7       10.18       12.24      0.67 o 
   3   0   7        3.08        2.27      1.08 o 
   4   0   7     1108.31     1069.90     28.53 o 
   5   0   7       46.49       49.09      4.86 o 
   6   0   7       16.25       13.65      3.68 o 
  -7   1   7        6.85        8.45      1.86 o 
  -6   1   7        0.00        1.70      1.25 o 
  -5   1   7      225.73      208.79     10.64 o 
  -4   1   7      485.16      460.22     24.84 o 
  -3   1   7      145.07      143.50      6.11 o 
  -2   1   7      330.32      343.64      9.37 o 
  -1   1   7      131.36      143.67      4.65 o 
   0   1   7      577.92      618.00     10.95 o 
   1   1   7      109.03      100.44      2.84 o 
   2   1   7        2.65        1.41      0.59 o 
   3   1   7      206.60      183.41      8.20 o 
   4   1   7      180.72      174.97      8.85 o 
   5   1   7       60.84       64.75      5.89 o 
   6   1   7       75.67       97.95      7.92 o 
  -7   2   7       61.80       78.27      8.52 o 
  -6   2   7      114.68      120.64      9.65 o 
  -5   2   7     1271.16     1216.73     40.55 o 
  -4   2   7      191.12      189.06      5.78 o 
  -3   2   7       37.04       41.15      3.19 o 
  -2   2   7      235.02      223.00      8.86 o 
  -1   2   7      124.90      140.29      5.47 o 
   0   2   7      294.88      304.98     12.82 o 
   1   2   7        0.48        0.44      0.39 o 
   2   2   7       29.68       23.63      3.67 o 
   3   2   7      480.77      472.32     14.05 o 
   4   2   7        6.24        4.14      1.52 o 
   5   2   7       13.44       14.79      3.80 o 
  -7   3   7        7.12        9.23      2.23 o 
  -6   3   7       10.75       10.85      3.13 o 
  -5   3   7       43.62       44.67      3.23 o 
  -4   3   7       35.94       41.94      3.13 o 
  -3   3   7       27.90       27.62      2.45 o 
  -2   3   7      230.38      217.78     18.32 o 
  -1   3   7      326.49      342.65      9.94 o 
   0   3   7      216.90      224.60      6.48 o 
   1   3   7      188.53      196.04      5.95 o 
   2   3   7        0.27        0.38      0.97 o 
   3   3   7       75.69       63.13      5.49 o 
   4   3   7      141.32      133.19      8.57 o 
   5   3   7       36.36       43.03      5.30 o 
  -7   4   7       26.83       28.06      4.05 o 
  -6   4   7       83.63       77.96      6.48 o 
  -5   4   7      308.27      303.70      9.47 o 
  -4   4   7      343.35      333.62      9.68 o 
  -3   4   7        9.79       12.05      1.84 o 
  -2   4   7      103.89      103.59      5.16 o 
  -1   4   7      160.25      163.33      7.74 o 
   0   4   7        4.43        5.14      1.15 o 
   1   4   7      116.39      124.60      6.95 o 
   2   4   7      219.67      199.91      9.69 o 
   3   4   7        4.44        1.46      2.76 o 
   4   4   7        0.25       -0.80      1.01 o 
  -7   5   7        8.06       10.87      2.71 o 
  -6   5   7       80.20       80.26      7.05 o 
  -5   5   7       59.21       60.76      4.66 o 
  -4   5   7       13.37       13.59      2.11 o 
  -3   5   7        0.01       -0.87      0.88 o 
  -2   5   7      458.42      474.18     12.21 o 
  -1   5   7      143.51      144.31      7.94 o 
   0   5   7      138.73      140.22     12.98 o 
   1   5   7       19.57       21.89      4.28 o 
   2   5   7        7.67        7.61      2.81 o 
   3   5   7        1.25        0.83      1.73 o 
  -6   6   7       25.54       20.33      3.81 o 
  -5   6   7        5.26        3.79      1.72 o 
  -4   6   7       34.84       32.27      3.60 o 
  -3   6   7      107.02      110.64      6.51 o 
  -2   6   7      442.72      450.41     13.02 o 
  -1   6   7      336.59      390.39     15.43 o 
   0   6   7       70.53       82.01      7.13 o 
   1   6   7      459.47      469.19     25.67 o 
   2   6   7        9.23        6.82      3.16 o 
  -5   7   7       77.00       84.12      6.35 o 
  -4   7   7       37.38       40.36      4.28 o 
  -3   7   7       16.15       15.22      2.63 o 
  -2   7   7      201.49      226.00     12.63 o 
  -1   7   7        2.97        4.40      1.92 o 
   0   7   7       80.85       82.96      7.82 o 
   0  -8   8      100.05      116.88     11.75 o 
   1  -8   8       32.83       38.31      6.69 o 
   2  -8   8      284.37      287.87     18.32 o 
   3  -8   8      251.49      221.49     16.03 o 
   4  -8   8       10.90       44.74      7.17 o 
  -2  -7   8       18.07       19.71      3.45 o 
  -1  -7   8        9.77        7.26      2.83 o 
   0  -7   8       13.87        9.85      3.10 o 
   1  -7   8        0.53       -0.37      1.41 o 
   2  -7   8        2.54        3.83      2.45 o 
   3  -7   8       69.35       66.94      8.11 o 
   4  -7   8        4.75        3.89      2.02 o 
   5  -7   8        0.24        1.81      1.85 o 
   6  -7   8       31.78       33.87      5.47 o 
  -3  -6   8       36.37       38.27      4.14 o 
  -2  -6   8       17.42       21.12      3.45 o 
  -1  -6   8      173.07      177.19     11.97 o 
   0  -6   8       14.99       12.91      3.20 o 
   1  -6   8       19.58       20.85      4.20 o 
   2  -6   8        8.74        9.60      2.91 o 
   3  -6   8        0.67       -0.29      1.16 o 
   4  -6   8        0.08        1.14      1.56 o 
   5  -6   8       19.65       22.68      4.14 o 
   6  -6   8        8.10        5.83      1.78 o 
  -4  -5   8        1.72        3.72      1.54 o 
  -3  -5   8        2.37        1.34      1.34 o 
  -2  -5   8        0.07       -0.09      0.50 o 
  -1  -5   8        3.82        5.77      0.96 o 
   0  -5   8      161.96      161.57     10.15 o 
   1  -5   8       25.48       26.86      4.24 o 
   2  -5   8        0.07        0.04      0.39 o 
   3  -5   8       45.67       46.62      3.71 o 
   4  -5   8       12.10       10.39      1.89 o 
   5  -5   8        6.79        6.69      1.94 o 
   6  -5   8      128.13      144.89     13.42 o 
   7  -5   8      175.49      157.33     14.55 o 
  -5  -4   8       64.05       58.93      4.03 o 
  -4  -4   8        9.81        7.74      1.32 o 
  -3  -4   8        4.86        1.61      1.81 o 
  -2  -4   8       65.52       64.92      3.84 o 
  -1  -4   8       77.07       83.30      3.28 o 
   0  -4   8       14.09       17.70      1.80 o 
   1  -4   8        5.23        5.27      1.05 o 
   2  -4   8       32.51       28.78      2.62 o 
   3  -4   8       14.71       14.92      1.32 o 
   4  -4   8       17.31       16.23      1.59 o 
   5  -4   8        0.66        1.06      1.96 o 
   6  -4   8       75.10       65.01      8.75 o 
   7  -4   8       43.99       42.56      7.69 o 
  -6  -3   8        5.52        7.50      2.72 o 
  -5  -3   8       23.13       26.19      2.60 o 
  -4  -3   8      104.54      105.92      6.87 o 
  -3  -3   8        0.33       -0.28      0.45 o 
  -2  -3   8        0.24        0.47      0.27 o 
  -1  -3   8        2.20        1.03      0.53 o 
   0  -3   8       47.43       39.48      4.09 o 
   1  -3   8       34.04       27.70      1.46 o 
   2  -3   8        3.11        3.07      0.48 o 
   3  -3   8      377.35      389.65      6.87 o 
   4  -3   8       23.70       18.74      3.36 o 
   5  -3   8      142.25      146.57      7.17 o 
   6  -3   8       14.52       15.15      4.44 o 
   7  -3   8        5.88        8.46      3.62 o 
  -6  -2   8       37.81       40.75      3.61 o 
  -5  -2   8        6.73        8.61      2.23 o 
  -4  -2   8      107.16      112.33      5.36 o 
  -3  -2   8        8.17        7.32      1.07 o 
  -2  -2   8      221.76      224.59      5.28 o 
  -1  -2   8      191.63      202.82      5.18 o 
   0  -2   8      244.34      251.40      6.46 o 
   1  -2   8       83.86       81.05      2.90 o 
   2  -2   8      409.67      407.28     19.04 o 
   3  -2   8      177.84      180.61      3.55 o 
   4  -2   8      156.25      162.22      7.04 o 
   5  -2   8      210.45      204.58      8.95 o 
   6  -2   8       10.67        7.96      2.09 o 
   7  -2   8        2.16        1.48      1.27 o 
  -7  -1   8        4.72        7.53      2.83 o 
  -6  -1   8       66.93       70.92      4.83 o 
  -5  -1   8      140.70      145.22      6.12 o 
  -4  -1   8       37.75       39.48      3.87 o 
  -3  -1   8       40.79       39.44      2.55 o 
  -2  -1   8       44.04       45.47      5.99 o 
  -1  -1   8      396.00      409.19      8.65 o 
   0  -1   8        2.81        1.31      0.31 o 
   1  -1   8       16.77       16.35      0.85 o 
   2  -1   8       81.33       87.74      2.26 o 
   3  -1   8      216.54      225.23      5.28 o 
   4  -1   8       10.50        8.03      1.80 o 
   5  -1   8       26.03       23.78      5.43 o 
   6  -1   8        2.84        3.69      1.47 o 
  -7   0   8       20.86       22.43      4.48 o 
  -6   0   8       30.80       27.97      3.10 o 
  -5   0   8      448.64      437.80     14.68 o 
  -4   0   8        0.41        4.97      1.64 o 
  -3   0   8      232.87      248.20      8.17 o 
  -2   0   8       67.80       76.07      4.32 o 
  -1   0   8      234.05      266.91      5.74 o 
   0   0   8      253.73      260.99      4.04 o 
   1   0   8       12.21       17.21      1.08 o 
   2   0   8      111.00      119.27      2.28 o 
   3   0   8        9.10        9.42      1.76 o 
   4   0   8       30.63       32.82      3.78 o 
   5   0   8       17.80       18.55      3.65 o 
   6   0   8       39.21       54.84      5.80 o 
  -7   1   8        0.56       -0.68      1.02 o 
  -6   1   8       21.40       23.85      4.14 o 
  -5   1   8       16.25       19.94      3.41 o 
  -4   1   8      155.53      164.82      5.12 o 
  -3   1   8        8.43        5.92      1.29 o 
  -2   1   8      119.24      130.28      5.02 o 
  -1   1   8      533.00      514.66     15.88 o 
   0   1   8      151.14      170.36      6.40 o 
   1   1   8       39.04       45.38      2.23 o 
   2   1   8       24.65       29.93      1.78 o 
   3   1   8      193.22      201.45     11.90 o 
   4   1   8        5.41        3.38      1.03 o 
   5   1   8        3.40        3.87      1.54 o 
   6   1   8        6.47        1.96      2.30 o 
  -7   2   8       21.53       26.19      3.63 o 
  -6   2   8        4.85        4.87      1.54 o 
  -5   2   8      567.62      543.25     17.17 o 
  -4   2   8      216.18      207.94      6.25 o 
  -3   2   8       45.10       43.66      2.78 o 
  -2   2   8        9.88       14.72      2.10 o 
  -1   2   8      105.58       95.08      6.88 o 
   0   2   8      136.23      143.15      5.47 o 
   1   2   8      157.86      152.72      6.99 o 
   2   2   8       89.92       85.29      5.72 o 
   3   2   8        8.58        6.31      1.89 o 
   4   2   8        0.30       -0.85      1.24 o 
   5   2   8        9.56        9.54      2.59 o 
  -7   3   8       42.74       39.78      4.70 o 
  -6   3   8       11.53       15.31      2.69 o 
  -5   3   8       29.25       28.68      3.58 o 
  -4   3   8      369.72      346.98      9.88 o 
  -3   3   8       45.86       35.60      2.83 o 
  -2   3   8      136.29      131.36      6.52 o 
  -1   3   8       77.77       84.99      5.28 o 
   0   3   8       97.38       97.28      4.42 o 
   1   3   8       35.16       37.29      3.36 o 
   2   3   8        5.74        6.75      1.89 o 
   3   3   8       23.32       23.51      3.55 o 
   4   3   8        0.07        1.31      1.08 o 
  -7   4   8       11.17       11.12      3.93 o 
  -6   4   8       82.07       70.35      6.28 o 
  -5   4   8        5.40        2.17      0.90 o 
  -4   4   8       18.41       20.49      2.46 o 
  -3   4   8        0.29        0.26      0.60 o 
  -2   4   8      105.65      112.28      5.49 o 
  -1   4   8      516.67      526.74     14.17 o 
   0   4   8       28.70       29.55      2.70 o 
   1   4   8      235.89      238.95      9.94 o 
   2   4   8        0.17        1.72      1.45 o 
   3   4   8        4.22        4.06      1.70 o 
   4   4   8        2.34        4.25      2.01 o 
  -7   5   8        7.49        3.28      1.50 o 
  -6   5   8       41.74       38.01      4.98 o 
  -5   5   8       48.51       40.52      3.86 o 
  -4   5   8       83.85       85.93      5.50 o 
  -3   5   8      264.91      258.66     11.42 o 
  -2   5   8       98.43       89.32      5.41 o 
  -1   5   8      112.20      114.26      5.09 o 
   0   5   8       91.97       92.05      6.45 o 
   1   5   8       48.76       49.37      6.65 o 
   2   5   8       15.78       14.47      3.95 o 
   3   5   8        0.75        0.08      2.54 o 
  -6   6   8        2.55        0.73      2.22 o 
  -5   6   8        4.54        3.38      2.23 o 
  -4   6   8       65.06       61.66      5.04 o 
  -3   6   8      178.32      178.48      8.43 o 
  -2   6   8      148.92      166.43      8.08 o 
  -1   6   8       93.31      101.16      7.99 o 
   0   6   8        6.44        4.32      1.75 o 
   1   6   8       22.66       35.97      7.17 o 
  -5   7   8       31.40       29.87      3.74 o 
  -4   7   8       80.36       83.65      6.27 o 
  -3   7   8        0.96       -0.33      0.76 o 
  -2   7   8        2.06        4.38      1.80 o 
  -1   7   8        0.62       -0.27      0.59 o 
   0  -8   9       38.68       27.44      5.63 o 
   1  -8   9      162.12      118.27     11.64 o 
   2  -8   9       85.67       79.41      9.52 o 
   3  -8   9       24.26       19.40      4.68 o 
   4  -8   9       10.23        6.92      2.95 o 
  -2  -7   9        4.31        3.95      1.64 o 
  -1  -7   9        0.01        0.24      0.78 o 
   0  -7   9       70.13       60.83      7.65 o 
   1  -7   9       84.92       83.97      8.98 o 
   2  -7   9       28.77       33.93      5.70 o 
   3  -7   9        0.07       -0.42      0.89 o 
   4  -7   9       39.68       27.75      5.07 o 
   5  -7   9       47.32       50.87      6.82 o 
  -3  -6   9       15.43       17.30      2.81 o 
  -2  -6   9        0.28        3.31      1.54 o 
  -1  -6   9        4.81        4.34      1.22 o 
   0  -6   9        8.54       36.71      5.43 o 
   1  -6   9        2.30        7.28      2.37 o 
   2  -6   9       10.28       10.64      2.91 o 
   3  -6   9       36.96       48.67      6.17 o 
   4  -6   9        1.10        1.08      1.04 o 
   5  -6   9        3.92        3.70      1.75 o 
   6  -6   9      101.65      120.74      9.42 o 
  -4  -5   9        6.75        7.13      1.70 o 
  -3  -5   9        4.21        5.86      1.60 o 
  -2  -5   9       97.80      112.68      7.15 o 
  -1  -5   9       41.31       38.97      3.31 o 
   0  -5   9        1.65        0.91      0.67 o 
   1  -5   9      168.67      165.63     10.15 o 
   2  -5   9        2.05        2.00      0.75 o 
   3  -5   9       52.19       48.80      3.87 o 
   4  -5   9       21.81       21.94      2.75 o 
   5  -5   9        8.50        7.63      3.00 o 
   6  -5   9        0.48        2.91      2.58 o 
  -5  -4   9       45.05       36.53      3.70 o 
  -4  -4   9      163.22      168.47      8.64 o 
  -3  -4   9       34.12       34.47      3.55 o 
  -2  -4   9        8.51        8.82      1.08 o 
  -1  -4   9        8.34        8.42      1.00 o 
   0  -4   9       18.26       18.57      1.65 o 
   1  -4   9       63.69       65.01      3.73 o 
   2  -4   9      212.41      202.81      7.04 o 
   3  -4   9      130.81      139.95      6.18 o 
   4  -4   9       10.64       11.76      1.93 o 
   5  -4   9       61.98       61.14      7.84 o 
   6  -4   9      103.03       94.57     10.73 o 
  -6  -3   9        1.53        0.60      2.11 o 
  -5  -3   9      149.78      150.68     11.67 o 
  -4  -3   9       53.50       52.24      3.31 o 
  -3  -3   9       47.21       51.93      3.05 o 
  -2  -3   9        0.19        0.28      0.35 o 
  -1  -3   9       33.46       35.01      1.71 o 
   0  -3   9      426.34      428.64      8.48 o 
   1  -3   9      155.87      136.20      5.44 o 
   2  -3   9       76.21       76.87      4.10 o 
   3  -3   9        3.58        7.05      0.97 o 
   4  -3   9       40.84       39.23      3.27 o 
   5  -3   9       58.28       54.93      7.63 o 
   6  -3   9        0.78        1.33      2.06 o 
  -6  -2   9       50.68       45.35      3.88 o 
  -5  -2   9        0.04        0.90      0.74 o 
  -4  -2   9       42.64       42.40      2.99 o 
  -3  -2   9      334.53      331.58     14.57 o 
  -2  -2   9      290.31      307.58      6.31 o 
  -1  -2   9      432.82      454.33      6.57 o 
   0  -2   9      389.16      384.21     10.04 o 
   1  -2   9      646.19      668.09     21.95 o 
   2  -2   9      117.11      125.04      3.59 o 
   3  -2   9       18.43       15.61      1.45 o 
   4  -2   9      312.92      300.86      6.66 o 
   5  -2   9      485.72      477.77     14.06 o 
   6  -2   9        0.04        0.16      0.87 o 
  -7  -1   9       22.98       22.00      3.04 o 
  -6  -1   9        3.17        4.61      1.21 o 
  -5  -1   9       80.38       77.96      7.48 o 
  -4  -1   9      446.02      439.70     15.25 o 
  -3  -1   9       33.54       29.73      3.01 o 
  -2  -1   9        0.91        2.20      0.79 o 
  -1  -1   9       23.42       23.82      2.22 o 
   0  -1   9        3.28        3.09      0.51 o 
   1  -1   9       20.74       25.16      1.32 o 
   2  -1   9       25.51       26.03      1.26 o 
   3  -1   9       91.71       87.86      2.96 o 
   4  -1   9      406.91      414.02     12.63 o 
   5  -1   9        7.11        6.74      2.69 o 
   6  -1   9        5.47        8.23      2.18 o 
  -7   0   9       68.01       75.12      5.69 o 
  -6   0   9        0.98        6.10      1.47 o 
  -5   0   9      617.99      619.83     17.80 o 
  -4   0   9      792.08      767.77     17.80 o 
  -3   0   9       46.18       57.36      4.41 o 
  -2   0   9       26.61       28.91      2.19 o 
  -1   0   9      153.03      135.89      4.34 o 
   0   0   9      477.84      495.98      7.57 o 
   1   0   9       43.98       38.99      1.46 o 
   2   0   9        0.44        0.80      0.36 o 
   3   0   9       72.59       82.07      5.45 o 
   4   0   9      160.82      159.03      8.38 o 
   5   0   9       22.00       18.94      3.43 o 
   6   0   9        1.09        0.86      2.49 o 
  -7   1   9        0.01        0.57      2.72 o 
  -6   1   9        1.56        2.93      1.60 o 
  -5   1   9       32.26       35.78      4.68 o 
  -4   1   9       29.82       34.47      3.15 o 
  -3   1   9        0.04        0.60      0.51 o 
  -2   1   9      156.99      145.82      5.54 o 
  -1   1   9       16.40       17.65      1.82 o 
   0   1   9       17.29       16.29      1.63 o 
   1   1   9      344.54      358.06      8.82 o 
   2   1   9       65.77       67.43      2.84 o 
   3   1   9        1.29        7.33      1.77 o 
   4   1   9      378.72      361.71     13.42 o 
   5   1   9        0.00       -0.89      1.24 o 
  -7   2   9        0.02        2.11      1.11 o 
  -6   2   9      155.12      156.82      8.33 o 
  -5   2   9        1.84        1.38      0.75 o 
  -4   2   9      341.90      324.60      8.05 o 
  -3   2   9       77.65       75.75      7.02 o 
  -2   2   9        8.23        6.67      1.48 o 
  -1   2   9      231.34      237.64      7.69 o 
   0   2   9       49.62       42.58      3.11 o 
   1   2   9       38.65       31.45      2.84 o 
   2   2   9        0.42        1.99      0.95 o 
   3   2   9      141.06      119.32      7.58 o 
   4   2   9        1.89        1.78      1.39 o 
   5   2   9        3.53        6.57      2.26 o 
  -7   3   9        0.00        0.53      0.82 o 
  -6   3   9       65.72       70.95      6.01 o 
  -5   3   9       45.10       43.41      4.96 o 
  -4   3   9      125.87      118.13      5.43 o 
  -3   3   9       29.12       30.44      2.72 o 
  -2   3   9      319.84      333.61     10.68 o 
  -1   3   9        3.06        3.99      1.28 o 
   0   3   9      626.03      646.30     11.75 o 
   1   3   9       68.68       73.51      5.34 o 
   2   3   9       14.78       15.97      2.76 o 
   3   3   9       64.29       70.67      6.26 o 
   4   3   9        4.74        2.93      1.49 o 
  -7   4   9        0.05       -0.34      1.02 o 
  -6   4   9        1.00        0.98      2.42 o 
  -5   4   9       14.11       10.72      1.91 o 
  -4   4   9        0.62        0.42      0.62 o 
  -3   4   9        3.04        1.26      0.93 o 
  -2   4   9      294.11      304.88     11.30 o 
  -1   4   9      606.36      617.35     15.70 o 
   0   4   9      195.65      208.21      7.35 o 
   1   4   9      300.90      298.80     18.89 o 
   2   4   9      237.94      216.83     14.89 o 
   3   4   9        5.98        7.00      2.16 o 
  -6   5   9        0.45        0.42      1.73 o 
  -5   5   9        5.34        1.27      1.04 o 
  -4   5   9      313.24      305.36     10.51 o 
  -3   5   9        3.54        1.79      1.79 o 
  -2   5   9      129.99      134.69      6.78 o 
  -1   5   9      204.99      200.53      7.88 o 
   0   5   9       69.41       70.64      6.54 o 
   1   5   9       53.55       50.35      7.01 o 
   2   5   9       11.95       15.36      4.07 o 
  -6   6   9       25.62       38.90      7.71 o 
  -5   6   9       48.95       54.78      4.95 o 
  -4   6   9       53.58       45.38      4.38 o 
  -3   6   9       69.23       72.20      5.47 o 
  -2   6   9      193.93      197.99      9.00 o 
  -1   6   9        1.75        0.27      1.27 o 
   0   6   9        0.01       -0.92      2.05 o 
   1   6   9        7.69       15.80      4.89 o 
  -4   7   9       62.17       60.18      5.40 o 
  -3   7   9        0.06        0.34      0.82 o 
  -2   7   9        1.56       -0.05      2.82 o 
   1  -8  10       30.91       24.51      5.30 o 
   2  -8  10       39.18       36.57      6.40 o 
   3  -8  10        0.00       -1.97      1.97 o 
  -2  -7  10        0.04        1.12      1.02 o 
  -1  -7  10        3.22        2.97      1.33 o 
   0  -7  10       93.25       90.41      9.19 o 
   1  -7  10       12.68       14.10      3.60 o 
   2  -7  10        2.89       -0.02      0.87 o 
   3  -7  10        3.34       -0.98      1.29 o 
   4  -7  10       33.25       39.50      6.03 o 
   5  -7  10       29.65       33.43      5.45 o 
  -3  -6  10        0.00        0.64      0.69 o 
  -2  -6  10        7.69        5.80      1.87 o 
  -1  -6  10        0.04        0.67      1.22 o 
   0  -6  10       61.06       65.34      6.99 o 
   1  -6  10        8.43        7.46      2.25 o 
   2  -6  10        0.40       -1.70      1.70 o 
   3  -6  10        1.49       -1.16      1.16 o 
   4  -6  10        0.47       -0.69      1.00 o 
   5  -6  10        5.01        4.01      1.75 o 
   6  -6  10        7.71        6.99      2.45 o 
  -4  -5  10       90.17       96.34      6.09 o 
  -3  -5  10       18.04       20.96      2.99 o 
  -2  -5  10       43.26       49.33      4.78 o 
  -1  -5  10       27.74       34.40      3.70 o 
   0  -5  10       91.21       86.66      4.98 o 
   1  -5  10        0.94        0.75      0.81 o 
   2  -5  10       35.99       34.88      3.11 o 
   3  -5  10       22.58       23.28      2.73 o 
   4  -5  10      147.85      145.25     17.42 o 
   5  -5  10       11.28       13.67      2.30 o 
   6  -5  10      134.55      141.91     13.10 o 
  -5  -4  10      102.33      111.14      7.07 o 
  -4  -4  10       19.73       19.98      2.68 o 
  -3  -4  10       48.08       54.95      4.43 o 
  -2  -4  10       10.92       11.69      1.46 o 
  -1  -4  10      180.85      180.09      6.06 o 
   0  -4  10      106.90      100.63      3.83 o 
   1  -4  10       12.13       11.02      1.63 o 
   2  -4  10       15.44       12.98      1.83 o 
   3  -4  10       66.46       67.55      4.38 o 
   4  -4  10      108.02      123.25     10.82 o 
   5  -4  10        1.98        0.48      1.08 o 
   6  -4  10       82.05       72.01      9.54 o 
  -5  -3  10      129.90      139.78      9.72 o 
  -4  -3  10        1.02        1.08      0.94 o 
  -3  -3  10       64.30       63.54      4.15 o 
  -2  -3  10      236.39      256.18      8.19 o 
  -1  -3  10       11.29       11.45      1.28 o 
   0  -3  10      250.41      272.54      6.80 o 
   1  -3  10      131.36      126.18      4.13 o 
   2  -3  10        0.87        0.48      0.52 o 
   3  -3  10        5.45        4.66      2.02 o 
   4  -3  10       11.63       17.28      4.05 o 
   5  -3  10       37.66       30.19      5.84 o 
   6  -3  10       35.54       30.75      6.44 o 
  -6  -2  10       90.15      103.18      5.95 o 
  -5  -2  10      106.46      101.39      5.29 o 
  -4  -2  10      203.94      199.08      8.47 o 
  -3  -2  10       29.92       32.88      2.97 o 
  -2  -2  10      144.54      145.51      4.44 o 
  -1  -2  10        4.79        4.26      1.12 o 
   0  -2  10      311.38      328.92      7.74 o 
   1  -2  10       47.21       52.38      1.69 o 
   2  -2  10       14.95       17.90      1.47 o 
   3  -2  10      113.42      114.70      3.92 o 
   4  -2  10       82.40       90.71      5.66 o 
   5  -2  10       51.46       52.30      4.83 o 
   6  -2  10       11.14        7.28      3.01 o 
  -6  -1  10       26.06       21.55      2.81 o 
  -5  -1  10        3.21        3.16      1.38 o 
  -4  -1  10        4.36        7.38      1.70 o 
  -3  -1  10      195.06      213.63      8.21 o 
  -2  -1  10       11.57       12.39      1.81 o 
  -1  -1  10       20.01       19.13      1.62 o 
   0  -1  10     1016.95     1001.88     22.11 o 
   1  -1  10        9.74       11.63      0.95 o 
   2  -1  10       15.01       15.84      1.31 o 
   3  -1  10       89.40       91.20      3.09 o 
   4  -1  10       46.95       57.31      4.84 o 
   5  -1  10       51.63       49.94      5.00 o 
   6  -1  10        3.70        2.38      1.33 o 
  -7   0  10        1.21        3.53      1.32 o 
  -6   0  10        0.45        0.46      0.65 o 
  -5   0  10       23.85       23.49      3.62 o 
  -4   0  10      377.63      375.35     12.89 o 
  -3   0  10      124.47      129.83      6.86 o 
  -2   0  10        6.17        6.21      1.12 o 
  -1   0  10        9.60       12.53      1.41 o 
   0   0  10       88.89       85.09      3.36 o 
   1   0  10       46.27       52.28      3.89 o 
   2   0  10       41.06       38.18      2.65 o 
   3   0  10      369.82      348.91     11.61 o 
   4   0  10       10.09        9.64      2.11 o 
   5   0  10        7.53        5.80      1.93 o 
   6   0  10       29.62       23.59      4.01 o 
  -7   1  10       31.71       31.45      5.38 o 
  -6   1  10        6.07        6.57      2.31 o 
  -5   1  10       78.81       66.17      6.53 o 
  -4   1  10      258.31      244.21     11.50 o 
  -3   1  10      123.66      125.48      8.04 o 
  -2   1  10       37.22       30.38      2.65 o 
  -1   1  10      179.88      181.07      6.09 o 
   0   1  10      332.78      328.48      7.76 o 
   1   1  10      290.90      277.62      6.13 o 
   2   1  10        4.88        4.63      1.42 o 
   3   1  10       13.20       14.41      2.61 o 
   4   1  10        8.67       11.42      2.52 o 
   5   1  10        0.06        1.04      1.75 o 
  -7   2  10        0.38        1.36      0.94 o 
  -6   2  10        3.97        3.76      2.00 o 
  -5   2  10       79.40       63.53      7.13 o 
  -4   2  10        7.78        3.58      0.85 o 
  -3   2  10       79.45       80.69      5.13 o 
  -2   2  10      173.25      178.96      7.25 o 
  -1   2  10      477.34      475.51     17.21 o 
   0   2  10      317.92      295.04      7.41 o 
   1   2  10       21.73       24.48      2.13 o 
   2   2  10      323.84      285.49     11.27 o 
   3   2  10       43.30       44.68      6.11 o 
   4   2  10        0.88        3.56      2.97 o 
   5   2  10        0.15        1.54      1.30 o 
  -7   3  10        3.44        2.41      1.16 o 
  -6   3  10       77.85       74.81      6.28 o 
  -5   3  10      149.84      129.72      7.88 o 
  -4   3  10       35.74       33.28      2.97 o 
  -3   3  10        0.05       -0.35      0.84 o 
  -2   3  10      714.96      701.49     16.01 o 
  -1   3  10       62.07       58.75      4.45 o 
   0   3  10       64.52       64.54      3.86 o 
   1   3  10      259.94      239.09      9.88 o 
   2   3  10       34.13       34.36      5.90 o 
   3   3  10        8.84        5.61      1.82 o 
   4   3  10       42.35       48.73      7.44 o 
  -6   4  10        0.18       -0.48      0.89 o 
  -5   4  10       21.27       20.35      3.44 o 
  -4   4  10        3.48        1.88      0.93 o 
  -3   4  10      334.11      323.19      9.98 o 
  -2   4  10      390.21      379.47     12.92 o 
  -1   4  10        8.36        9.70      2.08 o 
   0   4  10       29.78       30.07      2.89 o 
   1   4  10       57.09       53.88      6.10 o 
   2   4  10       26.87       34.80      6.24 o 
   3   4  10        7.92       13.89      4.12 o 
  -6   5  10       34.88       37.14      5.09 o 
  -5   5  10       63.86       59.15      4.85 o 
  -4   5  10        8.58        8.27      1.83 o 
  -3   5  10      170.42      170.34      7.90 o 
  -2   5  10        0.78        0.30      0.87 o 
  -1   5  10        0.35        0.19      0.68 o 
   0   5  10        8.52        6.04      1.77 o 
   1   5  10        2.47        2.31      1.73 o 
   2   5  10        4.61        5.57      2.66 o 
  -5   6  10       20.27       23.70      3.18 o 
  -4   6  10        5.56        6.23      1.68 o 
  -3   6  10       13.40       13.39      2.32 o 
  -2   6  10       50.41       50.84      5.67 o 
  -1   6  10        2.33        2.19      1.25 o 
   0   6  10       12.96       10.62      2.74 o 
   2  -8  11        0.03       -0.69      1.08 o 
  -1  -7  11       39.40       46.46      5.74 o 
   0  -7  11        0.03       -0.81      0.81 o 
   1  -7  11       20.78       17.05      3.93 o 
   2  -7  11        5.52        5.82      2.35 o 
   3  -7  11        5.17        1.27      0.69 o 
   4  -7  11       66.95       63.57      7.44 o 
  -3  -6  11        1.57        1.68      1.08 o 
  -2  -6  11       22.92       28.81      3.99 o 
  -1  -6  11        0.03       -0.94      0.94 o 
   0  -6  11        0.34       -0.75      0.79 o 
   1  -6  11       12.89       10.69      2.76 o 
   2  -6  11        2.49        1.62      1.02 o 
   3  -6  11      120.52      127.65      9.58 o 
   4  -6  11       27.53       21.25      3.95 o 
   5  -6  11        4.73        2.52      1.39 o 
  -4  -5  11       35.68       41.27      4.14 o 
  -3  -5  11        3.45        2.95      1.21 o 
  -2  -5  11       53.18       59.98      5.26 o 
  -1  -5  11       14.70       16.36      2.06 o 
   0  -5  11      104.48       97.26      5.19 o 
   1  -5  11       98.66       96.44      7.38 o 
   2  -5  11       91.29       84.17      4.90 o 
   3  -5  11        4.12        4.06      1.19 o 
   4  -5  11       44.63       44.01      3.95 o 
   5  -5  11        7.59        2.81      1.68 o 
   6  -5  11       12.98        7.42      2.68 o 
  -5  -4  11       23.95       27.21      3.70 o 
  -4  -4  11       38.24       41.91      4.01 o 
  -3  -4  11      231.10      242.90      9.44 o 
  -2  -4  11      133.93      144.80      7.53 o 
  -1  -4  11       74.28       75.28      5.08 o 
   0  -4  11      161.63      162.25      4.94 o 
   1  -4  11        2.91        1.88      0.60 o 
   2  -4  11      187.09      187.36      7.08 o 
   3  -4  11       56.86       60.00      6.37 o 
   4  -4  11       54.33       49.54      6.82 o 
   5  -4  11      316.97      303.36     18.48 o 
   6  -4  11       39.21       47.36      7.98 o 
  -5  -3  11       63.37       58.27      7.44 o 
  -4  -3  11      113.23      123.27      8.71 o 
  -3  -3  11      311.31      316.54      7.80 o 
  -2  -3  11        9.62       11.78      1.92 o 
  -1  -3  11       90.50       95.88      5.74 o 
   0  -3  11       29.64       30.10      3.33 o 
   1  -3  11       27.58       27.55      2.57 o 
   2  -3  11       35.89       33.29      2.91 o 
   3  -3  11       72.47       75.66      4.57 o 
   4  -3  11      147.90      150.35      6.49 o 
   5  -3  11       82.69       85.38      9.96 o 
   6  -3  11        4.99        8.73      3.62 o 
  -6  -2  11       31.99       37.60      3.69 o 
  -5  -2  11        1.54        3.28      1.06 o 
  -4  -2  11      915.69      915.38     14.55 o 
  -3  -2  11      144.04      136.24      4.98 o 
  -2  -2  11        0.25        0.23      0.43 o 
  -1  -2  11      117.94      129.29      6.01 o 
   0  -2  11       12.79       13.00      1.31 o 
   1  -2  11       71.03       71.99      3.72 o 
   2  -2  11       79.05       80.85      4.01 o 
   3  -2  11        0.47        1.12      0.53 o 
   4  -2  11      127.69      128.87     11.56 o 
   5  -2  11        3.93        2.08      2.02 o 
   6  -2  11        1.71       -0.98      1.89 o 
  -6  -1  11        3.78        4.38      1.31 o 
  -5  -1  11        7.88        6.19      1.32 o 
  -4  -1  11       10.65       10.17      2.20 o 
  -3  -1  11      148.04      163.51      7.53 o 
  -2  -1  11        1.89        3.62      0.74 o 
  -1  -1  11      209.71      197.18      5.44 o 
   0  -1  11      154.86      144.48      4.28 o 
   1  -1  11      116.92      111.14      3.36 o 
   2  -1  11       68.19       67.42      3.20 o 
   3  -1  11       15.46       13.39      1.24 o 
   4  -1  11       99.01       93.79      6.38 o 
   5  -1  11      114.94      109.32      7.59 o 
   6  -1  11       21.79       40.56      7.98 o 
  -6   0  11        0.06       -0.25      0.57 o 
  -5   0  11      180.86      190.68     10.60 o 
  -4   0  11       51.18       49.08      4.86 o 
  -3   0  11      193.95      191.26      8.43 o 
  -2   0  11        5.29        6.65      1.25 o 
  -1   0  11       46.72       44.39      2.80 o 
   0   0  11        7.17        7.47      1.09 o 
   1   0  11       76.50       85.80      3.06 o 
   2   0  11      143.38      141.46      4.09 o 
   3   0  11       66.38       61.39      5.07 o 
   4   0  11       27.77       26.94      3.67 o 
   5   0  11        3.54        4.39      1.75 o 
  -7   1  11        7.99       10.35      3.14 o 
  -6   1  11        0.01       -1.25      1.33 o 
  -5   1  11       84.90       79.05      5.49 o 
  -4   1  11       13.38       13.26      2.12 o 
  -3   1  11       93.27       87.73      5.00 o 
  -2   1  11       14.62        9.96      2.65 o 
  -1   1  11      247.54      258.52      7.57 o 
   0   1  11      534.75      554.65     10.53 o 
   1   1  11      502.01      520.22      9.18 o 
   2   1  11        5.26        5.20      2.47 o 
   3   1  11       22.80       18.17      3.05 o 
   4   1  11        5.89        9.58      2.45 o 
   5   1  11        0.67       -0.19      1.00 o 
  -7   2  11       84.72      101.35      7.57 o 
  -6   2  11        6.60        2.86      2.73 o 
  -5   2  11        0.01        1.33      0.79 o 
  -4   2  11       20.11       20.25      2.80 o 
  -3   2  11        0.14       -0.39      0.71 o 
  -2   2  11      121.19      118.77      9.55 o 
  -1   2  11      134.09      129.77      6.12 o 
   0   2  11      893.31      899.19     13.40 o 
   1   2  11       56.59       51.72      3.17 o 
   2   2  11      414.75      369.69     19.19 o 
   3   2  11       14.59        8.45      4.33 o 
   4   2  11       43.65       45.53      5.43 o 
  -6   3  11        1.54        3.01      1.49 o 
  -5   3  11       14.00       12.99      2.51 o 
  -4   3  11       84.33       77.91      4.65 o 
  -3   3  11      306.13      293.04     11.06 o 
  -2   3  11       17.34       19.04      4.65 o 
  -1   3  11      439.79      438.00     15.82 o 
   0   3  11        6.80        9.25      1.51 o 
   1   3  11      166.99      170.27      8.63 o 
   2   3  11        0.33       -0.08      1.50 o 
   3   3  11        4.84        6.12      2.08 o 
  -6   4  11        2.47        2.32      1.31 o 
  -5   4  11       79.33       92.04      7.33 o 
  -4   4  11       38.43       34.42      3.87 o 
  -3   4  11       49.08       48.06      3.98 o 
  -2   4  11       25.42       23.89      5.59 o 
  -1   4  11      309.51      319.52     11.79 o 
   0   4  11       27.88       28.31      3.80 o 
   1   4  11        0.85        0.39      0.76 o 
   2   4  11       27.32       44.30      7.30 o 
  -6   5  11       14.48       15.63      4.74 o 
  -5   5  11        4.86        5.90      2.12 o 
  -4   5  11        2.41        1.14      1.21 o 
  -3   5  11       51.31       50.72      4.43 o 
  -2   5  11        3.03        2.83      1.08 o 
  -1   5  11        2.88        3.22      1.12 o 
   0   5  11        0.43        0.14      1.26 o 
   1   5  11       26.21       18.46      4.74 o 
  -4   6  11       25.47       32.22      3.87 o 
  -3   6  11        6.80        6.82      1.78 o 
  -2   6  11       52.43       58.12      5.05 o 
  -1   6  11       17.96       19.03      3.78 o 
  -1  -7  12        0.66       -0.15      0.73 o 
   0  -7  12        0.31        0.24      0.55 o 
   1  -7  12       46.51       41.33      5.88 o 
   2  -7  12        0.36       -0.64      1.08 o 
   3  -7  12       10.60       10.54      3.04 o 
   4  -7  12       45.76       48.90      6.44 o 
  -2  -6  12       25.38       22.02      3.49 o 
  -1  -6  12       53.80       60.21      6.09 o 
   0  -6  12       46.56       60.60      7.18 o 
   1  -6  12       24.88       18.37      2.57 o 
   2  -6  12       11.68        9.40      2.72 o 
   3  -6  12        4.21        8.59      2.60 o 
   4  -6  12       27.10       24.03      4.18 o 
   5  -6  12        2.56        1.21      1.00 o 
  -3  -5  12       58.45       71.83      5.63 o 
  -2  -5  12       23.58       20.93      3.16 o 
  -1  -5  12       66.04       66.60      4.05 o 
   0  -5  12       41.80       47.01      3.99 o 
   1  -5  12        6.74        3.87      1.16 o 
   2  -5  12       38.22       36.88      4.57 o 
   3  -5  12        0.40        0.50      1.51 o 
   4  -5  12        9.37       11.60      2.28 o 
   5  -5  12       58.50       60.54      8.27 o 
  -4  -4  12      136.59      143.05      7.69 o 
  -3  -4  12       87.06      101.16      6.28 o 
  -2  -4  12       63.09       64.13      5.11 o 
  -1  -4  12       20.25       20.88      2.06 o 
   0  -4  12        9.11        8.12      1.17 o 
   1  -4  12      205.35      208.02      5.91 o 
   2  -4  12        0.45        0.16      0.71 o 
   3  -4  12       31.00       28.54      3.06 o 
   4  -4  12       15.42       18.21      2.51 o 
   5  -4  12       28.30       32.70      6.07 o 
   6  -4  12       39.51       44.84      7.88 o 
  -5  -3  12       21.43       20.87      3.35 o 
  -4  -3  12        0.02        0.52      0.89 o 
  -3  -3  12      159.84      161.49      7.53 o 
  -2  -3  12        6.18        5.76      1.54 o 
  -1  -3  12       15.93       17.96      2.58 o 
   0  -3  12      200.22      213.00      7.06 o 
   1  -3  12      256.56      262.50      7.98 o 
   2  -3  12       14.63       17.32      2.10 o 
   3  -3  12        0.61        0.45      0.65 o 
   4  -3  12      191.49      194.82     11.81 o 
   5  -3  12       50.11       48.02      7.80 o 
   6  -3  12       12.62        9.54      3.58 o 
  -5  -2  12        7.33        7.23      1.51 o 
  -4  -2  12       71.89       70.71      4.16 o 
  -3  -2  12      133.72      129.80      4.93 o 
  -2  -2  12       21.00       22.99      1.85 o 
  -1  -2  12        7.45        6.99      1.56 o 
   0  -2  12        8.69       12.43      1.52 o 
   1  -2  12       13.23       12.56      2.42 o 
   2  -2  12       31.77       29.57      2.47 o 
   3  -2  12      117.31      121.04      6.46 o 
   4  -2  12       88.94       85.40      9.81 o 
   5  -2  12        8.05        5.03      2.39 o 
  -6  -1  12       27.45       27.66      3.27 o 
  -5  -1  12       31.15       30.92      3.09 o 
  -4  -1  12      106.92      105.63      6.96 o 
  -3  -1  12      400.67      404.08     12.43 o 
  -2  -1  12       61.27       63.67      5.12 o 
  -1  -1  12       85.26       75.94      3.58 o 
   0  -1  12        9.02        9.99      1.21 o 
   1  -1  12      603.40      610.11     15.04 o 
   2  -1  12       98.70       94.56      3.98 o 
   3  -1  12       24.24       23.61      2.98 o 
   4  -1  12       74.97       90.10     10.29 o 
   5  -1  12        2.98        1.97      2.35 o 
  -6   0  12        6.02        4.10      1.95 o 
  -5   0  12       54.32       44.03      5.26 o 
  -4   0  12       54.49       58.92      5.53 o 
  -3   0  12        4.68       10.01      1.70 o 
  -2   0  12        0.74        0.30      0.38 o 
  -1   0  12      423.64      431.54      9.09 o 
   0   0  12      462.37      438.09      8.55 o 
   1   0  12       17.80       17.95      1.50 o 
   2   0  12      213.30      209.74     13.95 o 
   3   0  12       23.61       23.37      3.21 o 
   4   0  12       16.08       17.88      3.08 o 
   5   0  12        0.00       -1.31      1.33 o 
  -6   1  12       33.70       38.22      4.29 o 
  -5   1  12      133.90      124.56      9.73 o 
  -4   1  12       64.94       56.75      4.42 o 
  -3   1  12      251.42      235.89      8.52 o 
  -2   1  12      580.21      591.05     12.68 o 
  -1   1  12      286.64      282.28      8.28 o 
   0   1  12        3.53        2.86      0.89 o 
   1   1  12      188.91      181.17      6.05 o 
   2   1  12      272.68      226.69     15.03 o 
   3   1  12        4.73        2.86      1.28 o 
   4   1  12        9.54       12.17      2.76 o 
  -6   2  12        3.36        6.52      2.60 o 
  -5   2  12       10.79        7.89      2.71 o 
  -4   2  12        3.52        2.71      1.15 o 
  -3   2  12      154.80      134.90      7.09 o 
  -2   2  12      545.77      557.28     21.93 o 
  -1   2  12      280.31      284.51      9.38 o 
   0   2  12       31.54       30.97      2.62 o 
   1   2  12      109.06       98.73      6.31 o 
   2   2  12        0.46       -1.70      1.70 o 
   3   2  12        0.52        0.39      1.09 o 
   4   2  12        0.99       -0.93      1.16 o 
  -6   3  12       56.87       66.34      6.22 o 
  -5   3  12        6.13        7.50      1.97 o 
  -4   3  12      124.65      118.03      7.97 o 
  -3   3  12      348.56      333.38     12.17 o 
  -2   3  12       32.42       26.77      3.34 o 
  -1   3  12       13.57       14.48      2.39 o 
   0   3  12       10.14        7.00      1.57 o 
   1   3  12        0.62       -0.20      0.87 o 
   2   3  12        8.82        5.51      2.39 o 
   3   3  12       50.64       54.99      8.63 o 
  -6   4  12        2.39        2.73      1.37 o 
  -5   4  12       12.62       12.34      2.75 o 
  -4   4  12        0.41        1.19      1.08 o 
  -3   4  12        9.44        9.96      1.87 o 
  -2   4  12        4.19        5.46      1.78 o 
  -1   4  12       40.75       37.97      6.73 o 
   0   4  12       51.53       52.96      5.32 o 
   1   4  12        8.46       11.61      2.51 o 
   2   4  12       14.06       16.47      4.76 o 
  -5   5  12       56.27       58.22      7.50 o 
  -4   5  12       23.47       19.84      2.83 o 
  -3   5  12        1.13       -0.73      0.73 o 
  -2   5  12       25.13       27.45      3.29 o 
  -1   5  12       27.01       25.69      3.91 o 
   0   5  12        5.77        8.19      2.21 o 
   1   5  12       37.83       57.50      8.38 o 
  -3   6  12       18.96       19.23      2.96 o 
  -2   6  12        1.76        0.76      0.78 o 
   0  -7  13        0.29        1.01      0.74 o 
   1  -7  13      120.94      117.25      6.90 o 
   2  -7  13       23.56       19.85      4.16 o 
   3  -7  13        5.78        4.28      1.83 o 
  -2  -6  13      161.39      172.36      9.77 o 
  -1  -6  13       20.08       20.77      3.58 o 
   0  -6  13       12.73       10.91      2.02 o 
   1  -6  13       34.01       43.99      3.90 o 
   2  -6  13       34.17       27.56      3.14 o 
   3  -6  13       46.47       44.34      5.55 o 
   4  -6  13       67.37       61.37      6.65 o 
  -3  -5  13      108.70      117.15      7.34 o 
  -2  -5  13       96.69      101.47      7.03 o 
  -1  -5  13        0.20       -0.16      1.89 o 
   0  -5  13       25.05       22.79      2.48 o 
   1  -5  13       33.75       34.37      3.60 o 
   2  -5  13        0.13        0.15      0.79 o 
   3  -5  13        5.67        3.78      1.16 o 
   4  -5  13       80.09       79.44      8.90 o 
   5  -5  13       70.66       56.21      8.19 o 
  -4  -4  13       94.39      103.59      6.76 o 
  -3  -4  13      358.46      388.78     12.66 o 
  -2  -4  13        3.41        5.20      1.48 o 
  -1  -4  13        0.12       -0.77      1.14 o 
   0  -4  13       60.47       64.24      4.15 o 
   1  -4  13       14.60       11.89      1.88 o 
   2  -4  13       21.70       21.98      2.61 o 
   3  -4  13       83.31       81.89      7.06 o 
   4  -4  13        3.39        4.00      1.23 o 
   5  -4  13       65.26       67.98      9.25 o 
  -5  -3  13        0.81        0.56      0.56 o 
  -4  -3  13        2.63        5.20      1.75 o 
  -3  -3  13       15.29       19.46      2.79 o 
  -2  -3  13       52.29       56.40      4.55 o 
  -1  -3  13        7.18        7.05      1.64 o 
   0  -3  13       27.19       26.83      2.57 o 
   1  -3  13       23.28       22.69      2.41 o 
   2  -3  13       25.12       26.94      2.65 o 
   3  -3  13       49.81       48.20      3.63 o 
   4  -3  13       24.98       28.02      5.65 o 
   5  -3  13      118.82      112.66     12.22 o 
  -5  -2  13       41.09       38.81      4.68 o 
  -4  -2  13       53.08       46.69      4.70 o 
  -3  -2  13       34.10       35.72      2.65 o 
  -2  -2  13       56.77       55.82      4.37 o 
  -1  -2  13       12.79       12.62      1.53 o 
   0  -2  13        5.49        5.43      1.39 o 
   1  -2  13        6.69        7.37      1.55 o 
   2  -2  13       14.16       15.32      1.85 o 
   3  -2  13      101.80      105.15      4.65 o 
   4  -2  13       87.91       89.41     10.29 o 
   5  -2  13        9.37        7.65      3.24 o 
  -6  -1  13        1.63        1.52      0.91 o 
  -5  -1  13        2.11        2.57      1.04 o 
  -4  -1  13        5.94        6.32      1.81 o 
  -3  -1  13       52.36       49.27      4.53 o 
  -2  -1  13        6.39        6.57      1.27 o 
  -1  -1  13        0.15        0.31      0.36 o 
   0  -1  13       21.81       17.88      1.70 o 
   1  -1  13      563.81      562.04     10.41 o 
   2  -1  13      258.64      252.69      6.81 o 
   3  -1  13        1.49        0.50      1.93 o 
   4  -1  13       42.03       37.96      6.96 o 
   5  -1  13        7.63        7.30      3.37 o 
  -6   0  13        8.14       14.86      3.60 o 
  -5   0  13       10.08        7.71      2.39 o 
  -4   0  13        0.95        3.26      1.10 o 
  -3   0  13       62.51       61.12      4.17 o 
  -2   0  13        0.79        1.04      0.55 o 
  -1   0  13       14.67       15.69      1.88 o 
   0   0  13      290.06      286.39      7.26 o 
   1   0  13      414.44      413.24      9.32 o 
   2   0  13       20.04       24.64      5.13 o 
   3   0  13      179.09      152.51      8.51 o 
   4   0  13        6.99       11.43      4.03 o 
  -6   1  13       11.05       10.66      2.33 o 
  -5   1  13       24.33       17.56      3.63 o 
  -4   1  13        6.29        6.41      1.81 o 
  -3   1  13      304.24      287.59      9.77 o 
  -2   1  13      257.09      233.94      8.31 o 
  -1   1  13      220.25      219.96      7.66 o 
   0   1  13      123.30      126.20      4.94 o 
   1   1  13       19.47       18.43      1.83 o 
   2   1  13       77.10       75.09      9.00 o 
   3   1  13       18.58       17.88      4.68 o 
   4   1  13        6.47       13.92      3.97 o 
  -6   2  13        7.72        8.43      2.13 o 
  -5   2  13        0.05        0.49      0.61 o 
  -4   2  13      120.59      113.79      7.03 o 
  -3   2  13        4.67        1.44      1.04 o 
  -2   2  13        1.83        2.51      0.95 o 
  -1   2  13      182.08      174.67      7.60 o 
   0   2  13       76.22       83.92      4.46 o 
   1   2  13       44.13       40.34      7.47 o 
   2   2  13        1.35        0.71      1.46 o 
   3   2  13        5.37        3.95      2.72 o 
  -6   3  13        6.62       11.21      4.26 o 
  -5   3  13       22.89       21.06      6.06 o 
  -4   3  13       25.78       22.31      3.37 o 
  -3   3  13        5.56        4.81      2.52 o 
  -2   3  13        6.39        5.05      1.51 o 
  -1   3  13        5.58        1.99      1.93 o 
   0   3  13        0.37       -0.08      0.57 o 
   1   3  13        7.27        5.62      1.73 o 
   2   3  13        8.17        1.62      1.58 o 
  -5   4  13       29.76       16.66      3.36 o 
  -4   4  13       20.16       16.70      2.48 o 
  -3   4  13        6.60        5.96      1.48 o 
  -2   4  13       71.85       74.54      6.22 o 
  -1   4  13        4.70        8.35      1.80 o 
   0   4  13        0.58       -1.02      1.02 o 
   1   4  13        4.13        3.03      1.63 o 
  -4   5  13        0.21        0.63      1.25 o 
  -3   5  13        1.81        0.95      1.19 o 
  -2   5  13        0.15        1.30      1.66 o 
  -1   5  13        0.79       -0.86      1.74 o 
   0   5  13       11.84       16.77      3.13 o 
   1  -7  14       38.40       33.83      4.09 o 
   2  -7  14       12.08        9.30      1.97 o 
  -1  -6  14       11.80        7.94      2.20 o 
   0  -6  14        3.27        5.16      1.34 o 
   1  -6  14       65.90       58.76      5.51 o 
   2  -6  14       25.86       21.44      2.78 o 
   3  -6  14        0.09       -0.97      2.58 o 
   4  -6  14        0.12       -1.70      1.70 o 
  -3  -5  14       18.33       18.52      3.04 o 
  -2  -5  14      125.56      127.96      7.96 o 
  -1  -5  14        4.46        3.06      1.29 o 
   0  -5  14        2.46        3.65      1.08 o 
   1  -5  14      285.81      313.75      9.43 o 
   2  -5  14        2.42        3.85      1.60 o 
   3  -5  14        2.41        1.33      0.85 o 
   4  -5  14       61.65       62.46      4.97 o 
  -4  -4  14       12.89       17.38      2.95 o 
  -3  -4  14       47.44       50.52      4.70 o 
  -2  -4  14       56.78       60.31      5.11 o 
  -1  -4  14        2.20        0.89      0.81 o 
   0  -4  14       17.57       14.28      2.04 o 
   1  -4  14        1.00        0.79      0.66 o 
   2  -4  14        5.27        5.86      1.42 o 
   3  -4  14        0.74        2.09      0.99 o 
   4  -4  14      184.62      189.31     14.61 o 
   5  -4  14        1.14        4.55      2.47 o 
  -4  -3  14       73.54       80.95      6.40 o 
  -3  -3  14      124.72      131.70      7.38 o 
  -2  -3  14       68.34       77.88      5.51 o 
  -1  -3  14       57.24       66.05      5.01 o 
   0  -3  14       92.48       97.18      4.99 o 
   1  -3  14      346.01      358.83      9.63 o 
   2  -3  14      317.73      322.51      9.22 o 
   3  -3  14        1.21        0.74      0.42 o 
   4  -3  14       13.29       11.62      3.89 o 
   5  -3  14        4.34        7.44      3.47 o 
  -5  -2  14        0.35        0.60      0.87 o 
  -4  -2  14       50.16       53.64      5.26 o 
  -3  -2  14       25.46       28.11      3.53 o 
  -2  -2  14        8.76        7.05      1.66 o 
  -1  -2  14      185.26      171.47      7.65 o 
   0  -2  14      154.48      152.49     10.81 o 
   1  -2  14      210.72      200.56      6.69 o 
   2  -2  14        0.89        0.80      0.61 o 
   3  -2  14      169.31      184.25     14.18 o 
   4  -2  14       18.51       19.90      4.99 o 
   5  -2  14        0.10       -2.27      2.27 o 
  -5  -1  14      110.19      113.16      8.52 o 
  -4  -1  14       89.10       96.52      7.23 o 
  -3  -1  14       18.15       20.35      2.38 o 
  -2  -1  14        7.02        4.87      1.07 o 
  -1  -1  14      673.09      682.93     19.88 o 
   0  -1  14        0.25        0.18      0.44 o 
   1  -1  14       19.10       18.14      1.49 o 
   2  -1  14      380.65      359.92      8.54 o 
   3  -1  14       35.79       32.26      6.22 o 
   4  -1  14        0.30        0.87      1.46 o 
  -5   0  14        2.69        5.87      1.63 o 
  -4   0  14       14.83       14.59      5.63 o 
  -3   0  14       17.76        9.85      1.78 o 
  -2   0  14      524.61      522.66     17.28 o 
  -1   0  14      189.70      191.55     10.48 o 
   0   0  14      131.05      140.18      5.99 o 
   1   0  14        0.06        0.00      1.80 o 
   2   0  14      162.32      149.66     12.79 o 
   3   0  14       19.95       24.91      5.72 o 
   4   0  14        0.42        4.10      2.20 o 
  -6   1  14       43.93       45.34      4.87 o 
  -5   1  14       48.95       55.89      5.04 o 
  -4   1  14       34.86       36.50      3.83 o 
  -3   1  14        4.58        3.60      1.26 o 
  -2   1  14      295.40      290.05      9.65 o 
  -1   1  14        7.46        6.06      1.37 o 
   0   1  14        0.13        0.23      0.52 o 
   1   1  14       28.37       22.12      4.86 o 
   2   1  14       24.27       23.97      5.22 o 
   3   1  14        9.07       12.49      4.20 o 
  -5   2  14        0.65        0.29      4.80 o 
  -4   2  14       12.37       17.99      2.91 o 
  -3   2  14       15.22       18.65      2.85 o 
  -2   2  14       37.19       39.89      3.93 o 
  -1   2  14        3.43        6.29      1.57 o 
   0   2  14        0.04        1.26      0.64 o 
   1   2  14       19.49       17.53      4.55 o 
   2   2  14       13.80       14.99      4.57 o 
   3   2  14        9.79        8.77      3.62 o 
  -5   3  14       40.22       38.91      7.70 o 
  -4   3  14       10.37       10.20      2.38 o 
  -3   3  14        5.45        6.87      1.94 o 
  -2   3  14       12.56        8.35      2.02 o 
  -1   3  14       55.74       54.92      4.85 o 
   0   3  14       14.69       22.31      3.51 o 
   1   3  14        4.61        4.71      1.59 o 
   2   3  14       79.53       89.81     11.00 o 
  -5   4  14       14.40       10.12      3.38 o 
  -4   4  14       89.77      118.12      8.61 o 
  -3   4  14        0.00       -0.39      1.39 o 
  -2   4  14       17.27       17.89      3.12 o 
  -1   4  14       10.77       19.13      3.40 o 
   0   4  14       58.48       76.28      6.71 o 
   1   4  14       18.71       26.17      5.95 o 
  -3   5  14        0.62        0.43      0.57 o 
  -2   5  14      161.01      205.84     11.35 o 
  -1  -6  15        0.64       -0.42      1.12 o 
   0  -6  15       10.61       11.21      2.22 o 
   1  -6  15       19.83       21.37      2.69 o 
   2  -6  15        0.74        1.75      0.91 o 
   3  -6  15       61.12       52.76      6.38 o 
  -2  -5  15       67.12       73.86      6.15 o 
  -1  -5  15        0.09       -0.54      0.91 o 
   0  -5  15       46.09       41.64      4.80 o 
   1  -5  15        1.38        1.87      1.33 o 
   2  -5  15       12.17       12.00      2.81 o 
   3  -5  15       17.57       16.69      3.22 o 
   4  -5  15       61.92       58.29      5.97 o 
  -3  -4  15       10.44        8.05      2.06 o 
  -2  -4  15       20.52       19.69      2.99 o 
  -1  -4  15        1.31        0.27      0.64 o 
   0  -4  15        8.68        6.49      1.41 o 
   1  -4  15        4.50        4.04      1.17 o 
   2  -4  15       61.48       65.27      4.53 o 
   3  -4  15       48.55       46.22      3.91 o 
   4  -4  15        1.87       -0.44      1.18 o 
  -4  -3  15        0.78        0.42      0.73 o 
  -3  -3  15        1.04        1.52      1.31 o 
  -2  -3  15      111.86      125.19      7.21 o 
  -1  -3  15       33.62       30.98      3.55 o 
   0  -3  15        2.91        7.54      1.57 o 
   1  -3  15      136.73      133.82      6.01 o 
   2  -3  15      366.50      361.53      9.91 o 
   3  -3  15       93.40      100.76      6.88 o 
   4  -3  15        3.93        4.39      2.14 o 
  -4  -2  15       20.54       27.23      3.93 o 
  -3  -2  15       24.12       24.45      3.43 o 
  -2  -2  15       14.32       11.18      2.18 o 
  -1  -2  15        7.22        7.42      1.73 o 
   0  -2  15        0.27       -0.61      0.61 o 
   1  -2  15      462.37      460.08     10.50 o 
   2  -2  15        3.71        3.04      0.97 o 
   3  -2  15       52.91       54.41      8.02 o 
   4  -2  15       14.48        7.71      3.39 o 
  -5  -1  15       26.69       21.58      3.85 o 
  -4  -1  15       36.37       34.71      4.17 o 
  -3  -1  15        4.54        5.18      1.36 o 
  -2  -1  15      615.25      598.32     12.48 o 
  -1  -1  15      200.26      194.65      8.59 o 
   0  -1  15      114.70      105.98      5.18 o 
   1  -1  15       14.39       13.14      1.80 o 
   2  -1  15       38.83       37.34      6.36 o 
   3  -1  15        1.57       -0.39      1.87 o 
   4  -1  15        3.76       11.68      4.18 o 
  -5   0  15       33.63       30.56      3.67 o 
  -4   0  15       50.41       48.70      4.31 o 
  -3   0  15        7.97        7.08      1.56 o 
  -2   0  15       20.79       28.16      3.75 o 
  -1   0  15        0.93        0.96      0.56 o 
   0   0  15      332.55      331.93     10.34 o 
   1   0  15       47.54       36.40      6.28 o 
   2   0  15        0.61        0.33      1.48 o 
   3   0  15        8.82       12.74      4.30 o 
  -5   1  15        7.48        4.98      2.00 o 
  -4   1  15       23.22       25.40      3.30 o 
  -3   1  15       64.64       51.45      4.43 o 
  -2   1  15        8.84        4.82      1.37 o 
  -1   1  15       19.38       18.42      2.41 o 
   0   1  15        0.27        0.85      1.06 o 
   1   1  15        2.97        1.16      2.02 o 
   2   1  15       25.97       29.85      6.22 o 
   3   1  15        4.13        4.01      2.66 o 
  -5   2  15       27.14       22.18      3.41 o 
  -4   2  15       11.93       11.12      2.31 o 
  -3   2  15       24.80       25.82      3.43 o 
  -2   2  15        8.06        5.73      1.91 o 
  -1   2  15      113.55      112.26      6.69 o 
   0   2  15       12.60       10.21      3.70 o 
   1   2  15       19.05       25.18      5.74 o 
   2   2  15        0.25        4.47      2.62 o 
  -5   3  15       12.16       13.48      2.88 o 
  -4   3  15       17.33       19.20      3.28 o 
  -3   3  15        0.56        2.59      1.20 o 
  -2   3  15        3.33        5.98      1.79 o 
  -1   3  15        0.56        4.33      1.66 o 
   0   3  15       23.85       29.65      4.11 o 
   1   3  15       12.37       15.86      4.64 o 
  -4   4  15        1.13       -1.09      1.09 o 
  -3   4  15       72.81       75.20      6.81 o 
  -2   4  15        0.73        3.01      1.35 o 
  -1   4  15        2.08        1.38      1.57 o 
   1  -6  16        7.88        2.93      1.54 o 
  -1  -5  16        3.82        8.40      2.18 o 
   0  -5  16        0.02        0.50      1.33 o 
   1  -5  16       10.01        8.38      2.22 o 
   2  -5  16      308.47      324.00     13.89 o 
   3  -5  16       56.00       55.63      5.82 o 
  -3  -4  16       21.95       22.04      3.37 o 
  -2  -4  16        6.41       10.60      2.33 o 
  -1  -4  16       15.46       17.53      2.93 o 
   0  -4  16       83.90       80.69      5.00 o 
   1  -4  16       70.67       69.73      7.49 o 
   2  -4  16       37.95       33.77      3.33 o 
   3  -4  16        6.42        4.59      1.30 o 
  -3  -3  16       23.10       23.91      2.46 o 
  -2  -3  16       61.87       63.45      5.32 o 
  -1  -3  16      104.57      102.70      6.61 o 
   0  -3  16       72.26       81.09      4.78 o 
   1  -3  16        2.72        0.84      1.06 o 
   2  -3  16      102.60      105.73      5.44 o 
   3  -3  16      162.14      148.89     13.37 o 
   4  -3  16        0.00       -0.17      1.14 o 
  -4  -2  16        2.90        6.36      2.02 o 
  -3  -2  16       21.12       18.09      3.08 o 
  -2  -2  16      154.73      157.04      8.46 o 
  -1  -2  16      175.04      182.76      8.61 o 
   0  -2  16      110.96      114.17      5.57 o 
   1  -2  16       55.90       59.08      3.95 o 
   2  -2  16       53.80       49.28      3.88 o 
   3  -2  16       10.76        8.27      3.39 o 
   4  -2  16        6.77        7.46      3.33 o 
  -4  -1  16       14.01       10.26      2.53 o 
  -3  -1  16       39.20       39.66      3.58 o 
  -2  -1  16      120.59      115.90      7.42 o 
  -1  -1  16       17.89       12.12      2.29 o 
   0  -1  16        0.19        0.68      0.69 o 
   1  -1  16        7.65        4.96      2.06 o 
   2  -1  16        0.15        1.46      2.02 o 
   3  -1  16       23.33       22.02      5.55 o 
  -5   0  16       11.33       12.80      2.53 o 
  -4   0  16        0.00        3.53      1.24 o 
  -3   0  16       10.55        8.85      1.85 o 
  -2   0  16        7.10        7.71      2.08 o 
  -1   0  16        0.02        2.27      1.16 o 
   0   0  16       10.70       15.10      2.21 o 
   1   0  16       15.51       15.30      4.28 o 
   2   0  16       14.18       11.64      3.99 o 
   3   0  16        0.27        1.93      1.43 o 
  -5   1  16        0.02        1.54      3.85 o 
  -4   1  16       79.96       85.43      6.28 o 
  -3   1  16        0.17       -0.36      0.56 o 
  -2   1  16        5.49        3.53      1.65 o 
  -1   1  16        7.98        4.20      1.54 o 
   0   1  16       55.64       64.79      4.95 o 
   1   1  16        0.45       -0.89      1.31 o 
   2   1  16       82.43      109.77     12.24 o 
  -4   2  16       97.85      108.08      7.57 o 
  -3   2  16        5.77       12.75      2.48 o 
  -2   2  16        4.61        3.30      1.34 o 
  -1   2  16        0.81        0.69      0.89 o 
   0   2  16        8.69       12.93      4.47 o 
   1   2  16       69.02       83.49     10.64 o 
  -4   3  16        0.11        0.47      1.60 o 
  -3   3  16        1.09        0.35      0.60 o 
  -2   3  16       42.60       55.86      6.94 o 
  -1   3  16      211.40      289.11     17.07 o 
   0   3  16       15.87       29.21      6.47 o 
   0  -5  17       72.51       69.23      6.30 o 
   1  -5  17        4.42        4.20      1.62 o 
   2  -5  17      148.45      161.82      9.71 o 
  -2  -4  17       37.87       40.39      4.55 o 
  -1  -4  17       18.65       21.23      3.26 o 
   0  -4  17       10.70       10.42      2.22 o 
   1  -4  17       27.72       30.40      3.61 o 
   2  -4  17      113.21      115.49      6.24 o 
   3  -4  17       11.10       10.18      1.88 o 
  -3  -3  17        0.17        0.83      0.71 o 
  -2  -3  17      130.79      135.42      8.09 o 
  -1  -3  17      481.97      499.04     14.93 o 
   0  -3  17       55.53       54.84      4.08 o 
   1  -3  17       26.88       24.42      2.69 o 
   2  -3  17        6.20        4.29      3.63 o 
   3  -3  17       31.61       32.54      6.71 o 
  -3  -2  17       34.94       36.17      4.51 o 
  -2  -2  17       65.68       71.24      5.99 o 
  -1  -2  17       15.43       16.34      1.94 o 
   0  -2  17       35.98       40.37      3.46 o 
   1  -2  17       34.90       32.85      3.06 o 
   2  -2  17       55.35       52.88      3.83 o 
   3  -2  17        3.15        5.53      2.89 o 
  -4  -1  17       44.74       43.18      5.49 o 
  -3  -1  17       12.49        7.36      2.22 o 
  -2  -1  17       27.17       24.28      3.60 o 
  -1  -1  17       20.45       18.23      2.95 o 
   0  -1  17        8.06        8.82      1.73 o 
   1  -1  17       17.76       17.07      4.57 o 
   2  -1  17        1.64        1.04      1.23 o 
   3  -1  17       16.31       21.16      5.74 o 
  -4   0  17       58.44       64.01      6.39 o 
  -3   0  17        0.00        0.35      0.69 o 
  -2   0  17       29.83       27.59      4.05 o 
  -1   0  17       29.34       27.07      3.80 o 
   0   0  17       10.24       14.04      4.07 o 
   1   0  17        0.00        1.54      1.27 o 
   2   0  17        3.70       -0.69      1.50 o 
  -4   1  17       16.63       18.17      2.99 o 
  -3   1  17        2.05        1.26      0.81 o 
  -2   1  17        0.24       -0.42      0.79 o 
  -1   1  17       32.31       38.65      5.05 o 
   0   1  17       11.99       18.09      5.05 o 
   1   1  17       40.30       42.64      7.75 o 
  -3   2  17       14.78        9.28      2.16 o 
  -2   2  17       28.87       30.68      5.13 o 
  -1   2  17        9.16       11.37      4.48 o 
   0   2  17       10.99       15.07      4.55 o 
   0  -4  18       19.53       17.61      2.99 o 
   1  -4  18      145.23      148.18     10.17 o 
  -2  -3  18        5.07        5.38      1.29 o 
  -1  -3  18       37.95       38.91      3.68 o 
   0  -3  18        3.07        4.17      1.95 o 
   1  -3  18        2.38        2.30      2.76 o 
   2  -3  18        4.71        3.48      1.14 o 
  -2  -2  18        6.58        7.53      2.12 o 
  -1  -2  18       23.82       22.89      3.43 o 
   0  -2  18       50.40       50.51      3.09 o 
   1  -2  18        0.84       -0.22      0.77 o 
   2  -2  18        1.93        0.56      1.33 o 
  -3  -1  18       39.25       40.33      5.20 o 
  -2  -1  18        4.25        2.93      1.41 o 
  -1  -1  18        0.57        0.98      0.81 o 
   0  -1  18       24.92       24.11      2.93 o 
   1  -1  18       11.38       17.46      5.07 o 
   2  -1  18       10.72       16.82      5.03 o 
  -3   0  18       77.90       92.20      8.17 o 
  -2   0  18        7.63        7.03      2.22 o 
  -1   0  18       19.59       15.84      3.12 o 
   0   0  18        0.53        1.10      2.02 o 
   1   0  18        8.20        4.43      2.68 o 
  -3   1  18       16.33       20.17      4.14 o 
  -2   1  18        0.51        0.71      0.73 o 
  -1   1  18      159.89      196.95     21.92 o 
   0   1  18       62.15       98.06     12.14 o 
  -1  -2  19       15.00       13.69      2.33 o 
   0  -2  19       11.97       10.81      2.01 o 
  -1  -1  19       15.09       18.10      4.69 o 
   0  -1  19       38.86       44.27      4.15 o 
                                                 
